# Supplementary material for: Social capital, digital economy and the entrepreneurship of the new generation of migrant youth: Empirical analysis based on CMDS data
Source: PLoS One. 2025 Jun 25;20(6):e0322458. doi: 10.1371/journal.pone.0322458 (PMC12194044; doi:10.1371/journal.pone.0322458)
Supplement: S1 File — (XLS) [file pone.0322458.s001.xls]

## Sheet: Sheet1
province	familysize	flow_range	city_num	age	age_sq	lnfamily_income	gender	marry	health	health_record	house	nation	politic	entery	oppty	surv	contact	edu2	coast	hukou	ind	ind_hl	f_inc_l	center	SEI	SC	SI	ST	SA	year	city	Dig	sc_dig
1	3	3	5	33	10.89	9.90349	1	1	1	0	0	1	0	0	0	0	0	1	1	1	1	1	1	1	-1.31772	1.29814	-0.447637	-0.366381	1.25924	2018	5	1	1.29814
1	1	3	1	25	6.25	9.21034	1	0	1	0	0	1	0	0	0	0	0	0	1	1	1	0	1	1	-1.72803	0.27811	0.346643	0.638103	-0.307088	2018	5	1	0.27811
1	4	3	1	34	11.56	10.5966	0	1	1	1	1	1	0	1	1	0	0	0	1	0	0	2	1	1	-0.845345	0.848896	-0.447637	0.638103	-0.307088	2018	5	1	0.848896
1	3	3	3	31	9.61	10.1659	0	1	1	1	0	1	0	0	0	0	1	1	1	1	1	0	1	1	-1.63723	0.45042	-0.0768021	0.638103	-0.307088	2018	5	1	0.45042
1	4	3	2	27	7.29	8.77956	0	1	1	0	0	1	0	0	0	0	0	0	1	0	1	0	0	1	-2.57017	-0.223143	-0.447637	-1.24365	-0.307088	2018	5	1	-0.223143
1	3	3	2	25	6.25	8.29405	0	1	1	0	0	0	0	1	0	1	0	0	1	0	1	0	0	1	-2.5638	-0.26238	-0.447637	-1.37087	-0.307088	2018	5	1	-0.26238
1	3	3	3	32	10.24	9.61581	1	1	1	0	1	0	0	0	0	0	0	0	1	0	0	2	1	1	-1.97498	0.213601	-0.447637	-1.37087	-0.307088	2018	5	1	0.213601
1	2	3	1	31	9.61	9.4727	0	1	1	0	1	1	0	0	0	0	0	0	1	0	1	0	1	1	-2.15465	-0.250066	0.346643	1.51537	-0.307088	2018	5	1	-0.250066
1	2	3	2	31	9.61	8.29405	0	1	1	0	0	1	0	0	0	0	0	0	1	0	0	2	0	1	-2.53491	-0.194644	-0.447637	-1.24365	-0.307088	2018	5	1	-0.194644
1	4	3	3	31	9.61	8.85367	0	1	1	0	0	1	0	1	0	1	0	0	1	1	1	0	0	1	-2.19548	-0.103574	-0.447637	-0.366381	-0.307088	2018	5	1	-0.103574
1	2	3	3	31	9.61	9.21034	1	1	1	0	0	1	0	0	0	0	0	1	1	0	1	0	1	1	-1.90547	0.130862	-0.447637	-0.366381	-0.307088	2018	5	1	0.130862
1	1	3	2	26	6.76	8.92266	0	0	1	0	0	1	0	0	0	0	0	1	1	1	0	2	0	1	-2.03679	0.266354	-0.0768021	-0.366381	-0.307088	2018	5	1	0.266354
1	3	3	1	26	6.76	8.51719	0	1	1	0	0	1	0	0	0	0	0	0	1	0	0	2	0	1	-2.25885	-0.235385	-0.0768021	1.51537	-0.307088	2018	5	1	-0.235385
1	3	3	5	31	9.61	8.69951	1	1	1	1	0	1	0	0	0	0	0	0	1	1	0	2	0	1	-2.2813	0.149296	-0.447637	-2.24813	-0.307088	2018	5	1	0.149296
1	3	3	4	34	11.56	10.8198	1	1	1	0	1	1	0	0	0	0	0	1	1	0	1	1	1	1	-2.18801	-0.0975295	-0.447637	-0.366381	-0.307088	2018	5	1	-0.0975295
1	5	3	2	34	11.56	10.5966	0	1	1	0	1	1	0	1	1	0	1	0	1	1	1	1	1	1	-1.76689	0.162289	-0.0768021	1.51537	-0.307088	2018	5	1	0.162289
1	5	3	2	32	10.24	9.90349	1	1	1	0	0	1	0	0	0	0	0	0	1	0	1	0	1	1	-2.19492	0.491433	3.96191	0.510883	-0.307088	2018	5	1	0.491433
1	2	3	1	34	11.56	9.54681	0	1	1	0	0	1	0	0	0	0	0	1	1	1	0	2	1	1	-1.63723	0.208771	-0.447637	0.638103	-0.307088	2018	5	1	0.208771
1	3	3	2	30	9	9.39266	1	1	1	0	1	1	0	0	0	0	0	0	1	0	1	0	1	1	-2.19548	-0.286886	-0.447637	0.510883	-0.307088	2018	5	1	-0.286886
1	2	3	1	27	7.29	9.39266	0	0	1	0	0	1	0	0	0	0	0	0	1	0	1	0	1	1	-2.00805	0.23125	-0.447637	-1.24365	-0.307088	2018	5	1	0.23125
1	2	3	3	31	9.61	8.9872	1	1	1	0	0	1	0	0	0	0	0	0	1	1	1	1	1	1	-2.12356	-0.0454354	-0.447637	-0.366381	-0.307088	2018	5	1	-0.0454354
1	2	3	1	32	10.24	8.16052	1	1	1	0	0	1	0	0	0	0	0	0	1	0	1	0	0	1	-2.35054	-0.367842	-0.447637	0.638103	-0.307088	2018	5	1	-0.367842
1	1	3	1	23	5.29	8.16052	1	0	1	0	0	1	0	0	0	0	0	0	1	1	0	2	0	1	-2.35054	0.0527535	0.346643	-1.37087	-0.307088	2018	5	1	0.0527535
1	3	3	1	31	9.61	9.39266	0	1	1	0	1	1	0	0	0	0	0	0	1	1	1	0	1	1	-2.26765	0.160332	-0.447637	-2.24813	-0.307088	2018	5	1	0.160332
1	3	3	1	29	8.41	8.69951	1	0	1	1	0	1	0	0	0	0	0	0	1	0	1	0	0	1	-2.51208	0.208201	0.717477	-1.24365	-0.307088	2018	5	1	0.208201
1	3	3	1	26	6.76	9.39266	0	1	1	0	1	1	1	1	1	0	1	1	1	0	1	1	1	1	-1.84575	0.0985415	-0.0768021	1.51537	-0.307088	2018	5	1	0.0985415
1	2	3	2	30	9	9.79813	0	0	1	0	0	1	0	0	0	0	0	1	1	1	1	0	1	1	-1.43537	0.752521	-0.0768021	-0.366381	-0.307088	2018	5	1	0.752521
1	1	3	3	32	10.24	8.69951	1	0	1	0	0	1	1	0	0	0	1	1	1	1	1	1	0	1	-1.86015	1.99501	0.717477	0.638103	3.29482	2018	5	1	1.99501
1	4	3	2	34	11.56	9.61581	0	1	1	0	0	1	0	1	0	1	0	0	1	0	1	0	1	1	-2.59438	-0.0999761	0.346643	-1.24365	-0.307088	2018	5	1	-0.0999761
1	2	3	3	28	7.84	10.1266	0	1	1	0	1	1	1	0	0	0	1	1	1	1	1	1	1	1	-1.6489	0.579912	-0.0768021	-0.366381	-0.307088	2018	5	1	0.579912
1	2	3	2	30	9	10.1266	0	1	1	1	1	1	1	0	0	0	0	1	1	1	0	2	1	1	-1.5803	1.33135	0.717477	0.638103	1.25924	2018	5	1	1.33135
1	2	3	1	28	7.84	8.29405	1	0	1	0	0	1	0	0	0	0	0	0	1	0	0	2	0	1	-2.47878	-0.47151	-0.447637	0.638103	-0.307088	2018	5	1	-0.47151
1	2	3	1	29	8.41	9.4727	0	1	1	1	0	1	0	0	0	0	1	0	1	0	0	2	1	1	-2.21597	4.62604	-0.447637	-0.366381	10.4986	2018	5	1	4.62604
1	2	3	1	30	9	9.21034	1	1	1	0	0	1	0	0	0	0	0	0	1	1	0	2	1	1	-2.00805	0.615639	0.717477	-1.24365	-0.307088	2018	5	1	0.615639
1	1	3	1	30	9	8.51719	1	0	1	0	0	1	0	0	0	0	1	0	1	1	0	2	0	1	-1.76689	0.301217	-0.0768021	0.510883	-0.307088	2018	5	1	0.301217
1	1	3	2	28	7.84	8.51719	1	0	1	0	0	1	0	0	0	0	0	0	1	0	0	2	0	1	-2.07867	-0.331384	-0.447637	1.51537	-0.307088	2018	5	1	-0.331384
1	1	3	1	28	7.84	9.39266	0	0	1	0	0	1	0	0	0	0	0	0	1	0	1	0	1	1	-1.99138	0.200344	-0.447637	-1.37087	-0.307088	2018	5	1	0.200344
1	2	3	1	32	10.24	10.1266	1	1	1	0	1	0	1	1	1	0	0	1	1	1	0	2	1	1	-0.700022	1.53407	0.717477	-0.239161	-0.307088	2018	5	1	1.53407
1	4	3	2	22	4.84	9.21034	0	0	1	0	0	1	0	0	0	0	0	0	1	0	1	0	1	1	-2.59438	0.218451	-0.447637	-4.12988	-0.307088	2018	5	1	0.218451
1	4	3	1	32	10.24	9.68034	1	1	1	0	1	1	0	0	0	0	0	1	1	1	0	2	1	1	-1.73606	0.18721	-0.0768021	1.51537	-0.307088	2018	5	1	0.18721
1	3	3	1	26	6.76	8.9872	0	1	1	0	0	1	0	0	0	0	1	0	1	0	0	2	1	1	-2.30364	0.0506433	-0.0768021	-0.366381	-0.307088	2018	5	1	0.0506433
1	3	3	2	31	9.61	8.51719	0	1	1	0	0	1	0	1	0	1	0	0	1	0	1	0	0	1	-2.37517	-0.0655166	-0.447637	-1.24365	-0.307088	2018	5	1	-0.0655166
1	3	3	2	32	10.24	8.51719	1	1	1	1	0	1	0	0	0	0	0	0	1	0	1	0	0	1	-2.34607	-0.364233	-0.447637	0.638103	-0.307088	2018	5	1	-0.364233
1	2	3	1	34	11.56	8.9872	0	1	1	0	0	1	0	0	0	0	0	0	1	0	1	1	1	1	-2.59438	-0.605528	0.346643	1.51537	-0.307088	2018	5	1	-0.605528
1	3	3	1	26	6.76	8.69951	1	1	1	0	0	1	0	0	0	0	0	0	1	1	1	0	0	1	-2.09738	-0.0204605	0.346643	0.638103	-0.307088	2018	5	1	-0.0204605
1	3	3	2	34	11.56	9.9988	1	1	1	0	1	1	0	0	0	0	0	0	1	0	1	0	1	1	-1.27046	0.505246	-0.447637	0.638103	-0.307088	2018	5	1	0.505246
1	2	3	2	25	6.25	8.41183	0	0	1	0	0	1	1	0	0	0	0	1	1	0	1	0	0	1	-2.07251	0.237484	-0.0768021	-0.366381	-0.307088	2018	5	1	0.237484
1	2	3	2	30	9	9.21034	1	1	1	0	1	1	0	0	0	0	0	1	1	0	0	2	1	1	-1.73606	0.267802	-0.447637	-0.366381	-0.307088	2018	5	1	0.267802
1	5	3	1	31	9.61	9.4727	0	1	1	0	0	1	0	0	0	0	1	0	1	1	1	1	1	1	-2.07867	0.174167	-0.447637	-1.24365	-0.307088	2018	5	1	0.174167
1	5	3	2	30	9	9.39266	1	1	1	0	0	1	0	0	0	0	0	0	1	0	0	2	1	1	-2.04651	0.061232	-0.447637	-0.239161	-0.307088	2018	5	1	0.061232
1	3	3	1	23	5.29	8.69951	0	1	1	0	0	1	0	0	0	0	0	0	1	0	0	2	0	1	-2.64464	-0.323917	0.346643	-0.366381	-0.307088	2018	5	1	-0.323917
1	3	3	1	33	10.89	8.9872	0	1	1	0	0	1	0	0	0	0	0	0	1	0	1	0	1	1	-2.21597	0.0631764	-0.447637	-1.24365	-0.307088	2018	5	1	0.0631764
1	3	3	1	29	8.41	8.77956	0	1	1	0	0	1	0	1	0	1	0	0	1	0	1	0	0	1	-2.4515	-0.449452	-0.447637	0.638103	-0.307088	2018	5	1	-0.449452
1	3	3	2	30	9	10.309	0	1	1	1	1	0	0	0	0	0	0	1	1	1	1	1	1	1	-1.43537	0.573022	0.717477	1.51537	-0.307088	2018	5	1	0.573022
1	2	3	2	29	8.41	9.21034	1	1	1	0	0	1	0	0	0	0	1	0	1	0	1	0	1	1	-2.2813	0.0687052	-0.0768021	-0.366381	-0.307088	2018	5	1	0.0687052
1	1	3	4	30	9	9.04782	1	0	1	0	0	1	0	0	0	0	0	1	1	0	0	2	1	1	-1.80042	0.215775	-0.447637	-0.366381	-0.307088	2018	5	1	0.215775
1	6	3	2	31	9.61	8.51719	1	1	1	0	0	1	0	0	0	0	0	0	1	0	1	0	0	1	-2.37517	-0.248828	-0.447637	-0.366381	-0.307088	2018	5	1	-0.248828
1	3	3	2	33	10.89	9.21034	1	1	1	0	0	1	0	0	0	0	0	0	1	0	0	2	1	1	-2.13537	0.132143	0.346643	-0.239161	-0.307088	2018	5	1	0.132143
1	1	3	2	28	7.84	8.51719	1	0	1	0	0	1	0	0	0	0	0	0	1	0	1	0	0	1	-2.18947	0.97785	0.717477	-0.366381	1.25924	2018	5	1	0.97785
1	5	3	4	23	5.29	9.61581	0	1	1	0	0	1	0	1	0	1	0	0	1	0	1	0	1	1	-2.21597	-0.120135	-0.447637	-0.366381	-0.307088	2018	5	1	-0.120135
1	1	3	1	24	5.76	8.26873	1	0	1	1	0	1	0	0	0	0	0	0	1	0	0	2	0	1	-2.33152	0.211423	-0.0768021	-1.24365	-0.307088	2018	5	1	0.211423
1	3	3	2	34	11.56	9.61581	1	1	1	0	0	1	0	0	0	0	1	0	1	0	1	0	1	1	-2.13537	-0.238293	-0.447637	0.510883	-0.307088	2018	5	1	-0.238293
1	4	3	1	31	9.61	9.21034	1	1	1	0	0	1	0	1	0	1	0	0	1	0	0	2	1	1	-2.2813	-0.0302027	0.346643	-0.366381	-0.307088	2018	5	1	-0.0302027
1	3	3	1	26	6.76	8.69951	0	1	1	0	0	1	0	0	0	0	0	0	1	0	0	2	0	1	-2.2813	1.08687	-0.447637	1.51537	3.29482	2018	5	1	1.08687
1	5	3	2	28	7.84	10.0858	1	1	1	0	1	1	0	0	0	0	0	0	1	0	1	0	1	1	-2.2329	1.53655	-0.0768021	-0.239161	2.82556	2018	5	1	1.53655
1	4	3	1	29	8.41	8.69951	1	1	1	0	0	1	0	0	0	0	0	0	1	0	0	2	0	1	-2.39505	0.486113	0.717477	-2.12091	-0.307088	2018	5	1	0.486113
1	3	3	3	29	8.41	8.69951	0	1	1	0	0	1	0	0	0	0	0	0	1	0	0	2	0	1	-2.15098	0.357361	-0.0768021	-1.24365	-0.307088	2018	5	1	0.357361
1	4	3	2	33	10.89	8.9872	1	1	1	0	0	0	0	0	0	0	0	0	1	0	0	2	1	1	-2.11645	0.143621	-0.447637	-1.24365	-0.307088	2018	5	1	0.143621
1	2	3	1	29	8.41	9.61581	0	1	1	0	0	1	0	0	0	0	1	0	1	0	1	1	1	1	-1.94209	0.423495	-0.447637	-2.24813	-0.307088	2018	5	1	0.423495
1	2	3	5	30	9	8.69951	1	1	1	0	0	1	0	0	0	0	0	0	1	1	0	2	0	1	-2.15465	0.438292	-0.447637	0.510883	1.25924	2018	5	1	0.438292
1	4	3	1	33	10.89	6.90776	0	1	1	0	0	1	0	1	0	1	0	0	1	0	1	0	0	1	-2.90855	-0.679986	-0.447637	-0.366381	-0.307088	2018	5	1	-0.679986
1	1	3	2	28	7.84	9.10498	1	0	1	0	0	1	0	0	0	0	0	1	1	1	1	1	1	1	-1.72343	1.25622	-0.0768021	-0.239161	1.25924	2018	5	1	1.25622
1	1	3	3	33	10.89	8.85367	0	0	1	1	0	1	0	0	0	0	0	0	1	1	0	2	0	1	-1.94209	0.342903	-0.0768021	-0.366381	-0.307088	2018	5	1	0.342903
1	6	3	2	28	7.84	9.21034	1	1	1	0	1	1	0	0	0	0	0	0	1	0	0	2	1	1	-2.24608	-0.283405	-0.447637	0.638103	-0.307088	2018	5	1	-0.283405
1	5	3	1	30	9	9.39266	0	1	1	1	0	1	0	0	0	0	1	0	1	0	1	0	1	1	-2.42012	-0.101853	-0.447637	-1.24365	-0.307088	2018	5	1	-0.101853
1	4	3	1	32	10.24	8.55641	0	1	1	1	1	1	0	0	0	0	1	0	1	0	0	2	0	1	-2.44093	-0.44091	-0.447637	0.638103	-0.307088	2018	5	1	-0.44091
1	4	3	2	24	5.76	8.51719	1	1	1	0	0	1	0	0	0	0	0	0	1	0	0	2	0	1	-2.52343	-0.368676	-0.447637	-0.366381	-0.307088	2018	5	1	-0.368676
1	4	3	2	32	10.24	9.68034	1	1	1	0	0	1	0	1	0	1	0	0	1	0	1	0	1	1	-2.25944	0.0318486	0.346643	-0.239161	-0.307088	2018	5	1	0.0318486
1	2	3	1	23	5.29	8.51719	1	0	1	1	0	1	0	0	0	0	0	0	1	0	0	2	0	1	-2.35054	-0.228915	-0.447637	-0.366381	-0.307088	2018	5	1	-0.228915
1	4	3	1	33	10.89	8.85367	0	1	1	0	0	1	0	1	0	1	0	0	1	0	1	0	0	1	-2.47878	-0.149271	-0.447637	-1.24365	-0.307088	2018	5	1	-0.149271
1	4	3	3	34	11.56	8.6125	1	1	1	0	0	1	0	0	0	0	0	0	1	0	0	2	0	1	-2.59438	-0.426028	-0.447637	-0.366381	-0.307088	2018	5	1	-0.426028
1	3	3	1	34	11.56	10.309	1	1	1	0	1	1	0	1	1	0	0	0	1	1	0	2	1	1	-1.17713	0.580691	-0.447637	0.638103	-0.307088	2018	5	1	0.580691
1	4	3	2	30	9	10.1266	1	1	1	0	1	1	0	0	0	0	1	1	1	1	1	1	1	1	-1.50517	2.79082	0.717477	1.51537	4.86115	2018	5	1	2.79082
1	3	3	1	31	9.61	9.61581	1	1	1	0	0	1	0	1	1	0	0	0	1	0	1	0	1	1	-1.52957	0.573651	-0.447637	-1.37087	-0.307088	2018	5	1	0.573651
1	4	3	1	31	9.61	9.21034	1	1	1	0	0	1	0	0	0	0	0	0	1	0	1	0	1	1	-2.06078	0.108031	-0.0768021	0.638103	-0.307088	2018	5	1	0.108031
1	2	3	2	29	8.41	10.7144	0	1	1	1	0	1	0	0	0	0	0	0	1	0	1	0	1	1	-1.97453	0.258348	-0.447637	-1.24365	-0.307088	2018	5	1	0.258348
1	3	3	1	30	9	8.85367	0	1	1	0	0	1	0	0	0	0	0	0	1	0	1	0	0	1	-2.59438	-0.564956	-0.447637	0.638103	-0.307088	2018	5	1	-0.564956
1	1	3	2	26	6.76	8.85367	0	0	1	0	0	1	0	0	0	0	0	1	1	1	1	0	0	1	-1.90547	1.38692	-0.0768021	-2.24813	1.25924	2018	5	1	1.38692
1	4	3	2	34	11.56	9.79813	1	1	1	0	1	1	0	0	0	0	0	1	1	1	1	0	1	1	-1.96898	0.137862	-0.0768021	0.510883	-0.307088	2018	5	1	0.137862
1	8	3	2	28	7.84	9.21034	1	1	1	0	0	1	0	1	0	1	0	0	1	0	0	2	1	1	-2.65761	-0.517713	0.346643	0.510883	-0.307088	2018	5	1	-0.517713
1	1	3	1	27	7.29	8.69951	1	0	1	0	0	1	0	0	0	0	0	0	1	0	0	2	0	1	-1.92659	0.216511	-0.0768021	0.638103	-0.307088	2018	5	1	0.216511
1	3	3	1	31	9.61	9.21034	1	1	1	0	0	1	0	0	0	0	0	0	1	1	0	2	1	1	-2.34607	-0.547545	-0.447637	1.51537	-0.307088	2018	5	1	-0.547545
1	2	3	1	21	4.41	8.6125	1	0	1	0	0	1	0	0	0	0	0	0	1	0	1	0	0	1	-2.39505	0.298988	-0.0768021	-2.24813	-0.307088	2018	5	1	0.298988
1	4	3	3	29	8.41	9.21034	1	1	1	0	0	1	0	0	0	0	0	0	1	0	0	2	1	1	-2.26765	0.263053	-0.0768021	-1.24365	-0.307088	2018	5	1	0.263053
1	3	3	1	31	9.61	9.39266	1	1	1	0	0	1	0	0	0	0	0	0	1	0	0	2	1	1	-1.94209	0.284567	-0.447637	-1.24365	-0.307088	2018	5	1	0.284567
1	3	3	2	26	6.76	9.90349	0	1	1	1	1	1	0	0	0	0	0	1	1	0	0	2	1	1	-1.73606	-0.0544379	-0.447637	1.51537	-0.307088	2018	5	1	-0.0544379
1	3	3	3	32	10.24	8.9872	0	1	1	0	0	1	0	0	0	0	0	0	1	0	0	2	1	1	-2.50086	-0.350428	-0.447637	-0.366381	-0.307088	2018	5	1	-0.350428
1	2	3	2	29	8.41	9.74097	0	1	1	0	0	1	1	0	0	0	0	1	1	1	1	1	1	1	-1.74896	1.1912	-0.0768021	-0.366381	1.25924	2018	5	1	1.1912
1	3	3	1	32	10.24	10.1266	1	1	1	0	1	1	0	0	0	0	0	0	1	0	0	2	1	1	-1.03867	1.76537	-0.0768021	-0.366381	1.25924	2018	5	1	1.76537
1	2	3	1	30	9	10.0858	1	1	1	0	1	1	0	0	0	0	0	1	1	1	0	2	1	1	-1.35251	0.394543	-0.447637	0.510883	-0.307088	2018	5	1	0.394543
1	5	3	2	29	8.41	9.21034	0	1	1	0	1	1	0	1	0	1	0	0	1	1	0	2	1	1	-2.21597	-0.120135	-0.447637	-0.366381	-0.307088	2018	5	1	-0.120135
1	5	3	1	32	10.24	9.33547	0	1	1	0	0	1	0	0	0	0	0	0	1	0	0	2	1	1	-2.60671	-0.109943	0.346643	-1.24365	-0.307088	2018	5	1	-0.109943
1	3	3	1	30	9	9.10498	0	1	1	0	1	1	0	0	0	0	1	0	1	0	0	2	1	1	-2.42012	0.693038	-0.0768021	-0.239161	1.25924	2018	5	1	0.693038
1	3	3	5	33	10.89	10.309	0	1	1	0	1	1	1	0	0	0	1	1	1	1	0	2	1	1	-1.59124	5.3765	0.717477	0.638103	10.4986	2018	5	1	5.3765
1	4	3	2	31	9.61	9.21034	1	1	1	0	0	1	0	1	1	0	0	0	1	0	1	0	1	1	-1.68994	0.444013	-0.447637	-1.37087	-0.307088	2018	5	1	0.444013
1	4	3	1	26	6.76	10.5966	1	1	1	0	1	1	0	1	0	1	0	0	1	0	0	2	1	1	-1.03867	2.05994	3.59108	-0.366381	1.25924	2018	5	1	2.05994
1	3	3	2	34	11.56	10.1266	0	1	1	1	1	1	1	0	0	0	1	1	1	1	1	1	1	1	-1.73616	0.370449	-0.0768021	0.638103	-0.307088	2018	5	1	0.370449
1	1	3	1	27	7.29	8.69951	0	0	1	0	0	1	0	0	0	0	0	1	1	1	0	2	0	1	-1.96898	0.365558	-0.0768021	-0.239161	-0.307088	2018	5	1	0.365558
1	3	3	1	31	9.61	8.69951	0	1	1	0	0	1	0	0	0	0	0	0	1	0	0	2	0	1	-2.39974	-0.129762	-0.447637	-1.37087	-0.307088	2018	5	1	-0.129762
1	5	3	1	29	8.41	9.90349	0	1	1	1	0	1	0	0	0	0	0	0	1	0	1	0	1	1	-2.06078	0.00531063	-0.447637	-0.366381	-0.307088	2018	5	1	0.00531063
1	4	3	2	32	10.24	10.1266	0	1	1	0	1	1	1	0	0	0	0	1	1	0	1	1	1	1	-1.86015	0.167494	-0.447637	-0.366381	-0.307088	2018	5	1	0.167494
1	3	3	3	24	5.76	8.6125	1	1	1	0	0	1	0	0	0	0	0	0	1	0	0	2	0	1	-2.37517	0.13556	0.717477	-0.366381	-0.307088	2018	5	1	0.13556
1	3	3	4	32	10.24	8.9872	1	1	1	0	0	1	0	0	0	0	0	0	1	0	1	1	1	1	-2.37517	-0.248828	-0.447637	-0.366381	-0.307088	2018	5	1	-0.248828
1	5	3	2	23	5.29	9.4727	1	1	1	1	0	1	0	0	0	0	0	0	1	0	0	2	1	1	-2.58869	-0.377041	-0.447637	-0.239161	-0.307088	2018	5	1	-0.377041
1	3	3	2	33	10.89	9.90349	1	1	1	0	1	1	0	1	1	0	0	0	1	0	1	0	1	1	-1.52957	0.434723	-0.447637	-0.366381	-0.307088	2018	5	1	0.434723
1	4	3	1	24	5.76	10.4913	0	1	1	1	1	1	1	0	0	0	1	0	1	0	0	2	1	1	-1.46839	0.48418	-0.447637	-0.366381	-0.307088	2018	5	1	0.48418
1	5	3	2	29	8.41	9.71112	0	1	1	0	1	1	0	0	0	0	0	0	1	0	1	0	1	1	-2.47878	-0.288198	-0.447637	-0.239161	-0.307088	2018	5	1	-0.288198
1	4	3	4	34	11.56	9.79813	1	1	1	0	0	1	0	0	0	0	0	0	1	1	0	2	1	1	-1.79442	0.729994	0.346643	-2.12091	-0.307088	2018	5	1	0.729994
1	5	3	2	34	11.56	9.30565	1	1	1	0	0	1	0	1	0	1	0	0	1	0	1	0	1	1	-1.80809	1.04449	0.346643	-0.366381	1.25924	2018	5	1	1.04449
1	4	3	1	27	7.29	8.85367	1	1	1	0	0	1	0	0	0	0	0	0	1	0	0	2	0	1	-2.47878	-0.189842	0.346643	-0.366381	-0.307088	2018	5	1	-0.189842
1	4	3	1	33	10.89	8.77956	0	1	1	0	0	1	0	0	0	0	0	0	1	0	0	2	0	1	-2.65761	-0.477141	-0.447637	-0.366381	-0.307088	2018	5	1	-0.477141
1	4	3	2	33	10.89	9.21034	1	1	1	0	1	1	0	1	1	0	1	0	1	1	1	0	1	1	-1.76689	0.305029	0.717477	1.51537	-0.307088	2018	5	1	0.305029
1	4	3	2	28	7.84	9.21034	1	1	1	0	0	1	0	0	0	0	0	0	1	0	1	0	1	1	-2.02548	0.217162	-0.447637	-1.24365	-0.307088	2018	5	1	0.217162
1	1	3	2	32	10.24	8.29405	1	0	1	0	0	1	1	0	0	0	0	0	1	0	0	2	0	1	-2.15465	-0.070567	-0.447637	-0.366381	-0.307088	2018	5	1	-0.070567
1	3	3	2	28	7.84	9.21034	1	1	1	0	0	1	0	0	0	0	0	0	1	0	0	2	1	1	-2.2903	0.20417	0.717477	-0.366381	-0.307088	2018	5	1	0.20417
1	2	3	1	29	8.41	9.10498	0	0	1	0	0	1	0	0	0	0	1	1	1	1	1	1	1	1	-1.72343	1.21565	0.717477	0.638103	1.25924	2018	5	1	1.21565
1	4	3	1	27	7.29	8.69951	0	0	1	0	0	1	0	0	0	0	0	0	1	0	1	1	0	1	-2.75344	-0.460063	-0.447637	-1.49809	-0.307088	2018	5	1	-0.460063
1	3	3	3	29	8.41	9.21034	1	1	1	0	0	1	0	0	0	0	0	0	1	0	0	2	1	1	-2.13537	0.329407	0.717477	-0.366381	-0.307088	2018	5	1	0.329407
1	3	3	2	31	9.61	8.9872	0	1	1	1	0	1	0	0	0	0	0	0	1	0	1	0	1	1	-2.59438	-0.426028	-0.447637	-0.366381	-0.307088	2018	5	1	-0.426028
1	4	3	4	34	11.56	10.309	0	1	1	0	0	1	0	0	0	0	0	0	1	0	1	0	1	1	-2.15519	0.11231	-0.447637	-1.24365	-0.307088	2018	5	1	0.11231
1	3	3	3	32	10.24	8.51719	1	1	1	0	0	1	0	0	0	0	0	0	1	0	0	2	0	1	-2.30364	-0.00769314	-0.447637	-1.24365	-0.307088	2018	5	1	-0.00769314
1	5	3	2	31	9.61	9.90349	0	1	1	1	1	1	0	0	0	0	0	1	1	1	0	2	1	1	-1.63723	0.531011	-0.447637	-1.24365	-0.307088	2018	5	1	0.531011
1	3	3	3	33	10.89	8.9872	0	1	1	0	0	1	0	0	0	0	0	0	1	0	1	0	1	1	-2.32214	-0.205956	-0.447637	-0.366381	-0.307088	2018	5	1	-0.205956
1	3	3	2	30	9	9.10498	0	1	1	0	0	1	0	0	0	0	0	0	1	0	0	2	1	1	-2.42564	-0.106309	-0.447637	-1.24365	-0.307088	2018	5	1	-0.106309
1	5	3	2	34	11.56	9.21034	1	1	1	0	0	0	0	1	1	0	0	0	1	0	1	0	1	1	-2.21597	0.416083	3.59108	-0.366381	-0.307088	2018	5	1	0.416083
1	5	3	1	27	7.29	10.8198	0	1	1	0	1	1	0	1	0	1	0	0	1	1	1	0	1	1	-1.86553	0.163144	-0.447637	-0.366381	-0.307088	2018	5	1	0.163144
1	2	3	2	27	7.29	8.9872	1	1	1	0	0	1	0	0	0	0	0	0	1	0	1	0	1	1	-2.42564	-0.289621	-0.447637	-0.366381	-0.307088	2018	5	1	-0.289621
1	3	3	3	23	5.29	8.85367	0	1	1	0	0	1	0	0	0	0	0	0	1	0	0	2	0	1	-2.47878	-0.0103431	-0.447637	-2.24813	-0.307088	2018	5	1	-0.0103431
1	4	3	2	30	9	9.39266	0	1	1	0	0	1	0	0	0	0	0	0	1	0	1	0	1	1	-1.97498	0.441297	-0.447637	-2.12091	-0.307088	2018	5	1	0.441297
1	4	3	2	31	9.61	8.16052	0	1	1	0	0	1	0	0	0	0	0	0	1	0	0	2	0	1	-2.59438	-0.426028	-0.447637	-0.366381	-0.307088	2018	5	1	-0.426028
1	4	3	3	26	6.76	9.54681	1	1	1	0	0	1	0	0	0	0	0	0	1	0	0	2	1	1	-2.19548	0.361406	0.346643	-2.24813	-0.307088	2018	5	1	0.361406
1	3	3	2	30	9	8.9872	0	1	1	0	0	1	0	0	0	0	0	0	1	0	1	0	1	1	-2.59438	-0.18438	-0.0768021	-0.366381	-0.307088	2018	5	1	-0.18438
1	1	3	2	25	6.25	8.51719	1	0	1	0	0	1	0	0	0	0	0	1	1	1	1	1	0	1	-2.03679	0.775213	-0.0768021	0.510883	1.25924	2018	5	1	0.775213
1	3	3	1	31	9.61	8.69951	0	1	1	0	0	1	0	0	0	0	0	0	1	0	1	1	0	1	-2.15465	0.358206	0.717477	-0.239161	-0.307088	2018	5	1	0.358206
1	4	3	2	32	10.24	8.69951	1	1	1	0	0	1	0	1	0	1	0	0	1	1	1	0	0	1	-2.39974	-0.59093	-0.447637	1.51537	-0.307088	2018	5	1	-0.59093
1	3	3	2	31	9.61	9.9988	0	1	1	0	0	1	1	0	0	0	0	1	1	0	1	1	1	1	-1.82851	0.88524	-0.447637	-0.366381	1.25924	2018	5	1	0.88524
1	4	3	2	30	9	9.61581	0	1	1	1	1	1	1	0	0	0	1	1	1	0	0	2	1	1	-2.03679	-0.114222	-0.447637	0.638103	-0.307088	2018	5	1	-0.114222
1	1	3	2	24	5.76	8.16052	1	0	1	0	0	1	0	0	0	0	0	0	1	1	0	2	0	1	-2.23689	0.980088	-0.0768021	-1.24365	1.25924	2018	5	1	0.980088
1	4	3	1	30	9	8.9872	0	1	1	0	0	1	0	1	0	1	0	1	1	0	0	2	1	1	-2.18801	-0.280841	-0.447637	0.510883	-0.307088	2018	5	1	-0.280841
1	1	3	2	24	5.76	8.16052	1	0	1	0	0	1	0	0	0	0	0	0	1	0	0	2	0	1	-2.36019	-0.0939743	0.346643	-0.366381	-0.307088	2018	5	1	-0.0939743
1	2	3	1	32	10.24	9.61581	1	1	1	0	1	0	0	0	0	0	0	0	1	0	0	2	1	1	-1.86553	-0.020168	-0.447637	0.510883	-0.307088	2018	5	1	-0.020168
1	1	3	1	21	4.41	7.6009	1	0	1	0	0	1	0	0	0	0	1	0	1	1	0	2	0	1	-2.3265	-0.290071	-0.0768021	1.51537	-0.307088	2018	5	1	-0.290071
1	4	3	3	30	9	10.309	0	1	1	0	0	1	0	0	0	0	0	0	1	0	1	1	1	1	-1.99138	-0.0775114	-0.447637	0.638103	-0.307088	2018	5	1	-0.0775114
1	2	3	1	28	7.84	8.69951	1	1	1	0	0	1	0	0	0	0	0	0	1	0	1	0	0	1	-2.2813	-0.172943	-0.447637	-0.366381	-0.307088	2018	5	1	-0.172943
1	4	3	1	33	10.89	8.9872	1	1	1	0	0	1	0	1	1	0	0	0	1	0	0	2	1	1	-2.37517	-0.248828	-0.447637	-0.366381	-0.307088	2018	5	1	-0.248828
1	1	3	1	30	9	8.69951	1	0	1	0	0	1	0	0	0	0	0	0	1	0	0	2	0	1	-2.00805	0.0479382	-0.447637	-0.366381	-0.307088	2018	5	1	0.0479382
1	3	3	5	31	9.61	8.9872	1	1	1	0	0	1	0	0	0	0	0	0	1	0	0	2	1	1	-2.1911	2.07102	-0.447637	-1.49809	4.39189	2018	5	1	2.07102
1	4	3	2	27	7.29	9.30565	1	1	1	0	0	1	0	0	0	0	0	0	1	0	0	2	1	1	-2.42564	0.278079	0.717477	-1.24365	-0.307088	2018	5	1	0.278079
1	3	3	3	34	11.56	9.04782	1	1	1	0	1	1	0	0	0	0	0	0	1	0	0	2	1	1	-2.42564	-0.428549	-0.447637	0.638103	-0.307088	2018	5	1	-0.428549
1	2	3	1	32	10.24	9.90349	0	1	1	0	0	1	0	0	0	0	0	0	1	1	1	0	1	1	-1.60662	0.372436	-0.447637	-0.366381	-0.307088	2018	5	1	0.372436
1	3	3	1	31	9.61	8.9872	0	1	1	0	0	1	0	0	0	0	1	0	1	0	0	2	1	1	-2.30364	-0.191005	-0.447637	-0.366381	-0.307088	2018	5	1	-0.191005
1	3	3	2	21	4.41	9.95228	1	0	1	0	0	1	0	1	0	1	0	0	1	0	0	2	1	1	-2.52343	0.521211	-0.447637	-0.366381	1.72849	2018	5	1	0.521211
1	3	3	1	33	10.89	8.69951	1	1	1	0	0	0	0	0	0	0	0	0	1	0	1	0	0	1	-2.47878	0.502328	0.346643	-0.366381	1.25924	2018	5	1	0.502328
1	3	3	3	29	8.41	9.61581	1	1	1	1	0	1	0	0	0	0	1	1	1	0	1	1	1	1	-1.72343	0.420759	0.346643	-0.366381	-0.307088	2018	5	1	0.420759
1	4	3	2	25	6.25	8.69951	0	1	1	0	0	1	0	1	0	1	0	0	1	0	1	0	0	1	-2.13537	0.45057	-0.447637	-3.12539	-0.307088	2018	5	1	0.45057
1	1	3	1	28	7.84	8.41183	0	0	1	0	0	1	0	0	0	0	0	0	1	0	1	0	0	1	-2.42564	-0.611861	-0.447637	1.51537	-0.307088	2018	5	1	-0.611861
1	2	3	1	20	4	9.39266	1	0	1	0	0	1	0	1	0	1	0	0	1	1	1	0	1	1	-2.07867	1.27422	2.7968	-0.366381	1.72849	2018	5	1	1.27422
1	3	3	3	31	9.61	8.9872	1	1	1	1	0	1	0	0	0	0	0	0	1	0	0	2	1	1	-2.41534	-0.138556	0.346643	-0.366381	-0.307088	2018	5	1	-0.138556
1	3	3	1	34	11.56	9.04782	0	1	1	0	0	1	0	0	0	0	0	0	1	0	0	2	1	1	-2.53491	-0.0962879	0.346643	-1.37087	-0.307088	2018	5	1	-0.0962879
1	6	3	2	29	8.41	9.39266	0	1	1	0	1	1	0	0	0	0	0	0	1	0	1	0	1	1	-2.88425	-0.799272	-0.447637	0.638103	-0.307088	2018	5	1	-0.799272
1	4	3	2	34	11.56	10.1266	1	1	1	0	0	1	0	1	0	1	0	0	1	0	1	0	1	1	-1.40102	0.359139	0.346643	1.51537	-0.307088	2018	5	1	0.359139
1	2	3	4	25	6.25	8.92266	1	0	1	1	0	1	0	0	0	0	0	0	1	0	0	2	0	1	-2.42564	-0.289621	-0.447637	-0.366381	-0.307088	2018	5	1	-0.289621
1	4	3	2	32	10.24	8.69951	1	1	1	0	0	0	0	0	0	0	0	0	1	0	0	2	0	1	-2.39974	-0.12595	0.346643	-0.366381	-0.307088	2018	5	1	-0.12595
1	3	3	2	29	8.41	9.61581	0	1	1	0	0	1	0	1	0	1	0	0	1	0	0	2	1	1	-2.37517	0.823918	-0.0768021	-1.37087	1.25924	2018	5	1	0.823918
1	3	3	1	33	10.89	8.9872	0	1	1	1	1	1	0	0	0	0	1	1	1	1	1	1	1	1	-2.18801	-0.277029	0.346643	1.51537	-0.307088	2018	5	1	-0.277029
1	1	3	3	24	5.76	8.51719	0	0	1	0	0	1	0	0	0	0	0	1	1	1	0	2	0	1	-2.10954	0.841379	-0.447637	-1.24365	1.25924	2018	5	1	0.841379
1	4	3	2	27	7.29	10.309	0	0	1	1	0	1	0	0	0	0	0	0	1	0	0	2	1	1	-2.07867	-0.148072	-0.447637	0.638103	-0.307088	2018	5	1	-0.148072
1	2	3	2	31	9.61	9.39266	1	1	1	0	0	1	0	0	0	0	0	1	1	0	1	1	1	1	-1.96898	0.463914	0.717477	-0.366381	-0.307088	2018	5	1	0.463914
1	4	3	1	33	10.89	8.00637	0	1	1	0	0	1	0	1	0	1	0	0	1	0	1	0	0	1	-3.10303	-0.837198	-0.447637	-0.366381	-0.307088	2018	5	1	-0.837198
1	3	3	6	32	10.24	9.90349	1	1	1	0	1	1	1	0	0	0	0	1	1	1	0	2	1	1	-1.9241	0.218521	-0.0768021	0.638103	-0.307088	2018	5	1	0.218521
1	2	3	2	32	10.24	9.68034	0	0	1	0	0	1	0	0	0	0	0	0	1	1	1	0	1	1	-1.82195	0.198373	-0.447637	-0.366381	-0.307088	2018	5	1	0.198373
1	5	3	2	34	11.56	10.1266	0	1	1	0	1	1	1	0	0	0	0	1	1	1	1	0	1	1	-1.6489	0.579912	-0.0768021	-0.366381	-0.307088	2018	5	1	0.579912
1	3	3	1	30	9	9.61581	1	1	1	0	0	1	0	0	0	0	0	0	1	0	0	2	1	1	-1.99138	1.19295	-0.0768021	-0.366381	1.72849	2018	5	1	1.19295
1	2	3	2	29	8.41	8.9872	1	0	1	0	0	1	0	0	0	0	0	1	1	1	1	0	1	1	-1.96898	-0.103786	-0.447637	0.510883	-0.307088	2018	5	1	-0.103786
1	3	3	1	32	10.24	8.69951	1	0	1	0	0	1	0	0	0	0	0	0	1	1	1	0	0	1	-2.59438	-0.426028	-0.447637	-0.366381	-0.307088	2018	5	1	-0.426028
1	1	3	1	24	5.76	8.10168	0	0	1	0	0	0	0	0	0	0	0	0	1	1	1	0	0	1	-2.36019	-0.236715	-0.447637	-0.366381	-0.307088	2018	5	1	-0.236715
1	4	3	2	30	9	8.9872	0	1	1	0	0	1	0	0	0	0	0	0	1	0	0	2	1	1	-2.44656	-0.306533	-0.447637	-0.366381	-0.307088	2018	5	1	-0.306533
1	1	3	4	28	7.84	8.21609	1	0	1	0	0	1	0	0	0	0	0	0	1	0	0	2	0	1	-2.45718	-0.454051	-0.447637	0.638103	-0.307088	2018	5	1	-0.454051
1	1	3	1	24	5.76	8.29405	1	0	1	0	0	1	0	0	0	0	1	0	1	1	0	2	0	1	-2.15465	-0.0122306	-0.0768021	0.510883	-0.307088	2018	5	1	-0.0122306
1	1	3	1	26	6.76	8.00637	0	0	1	0	0	1	0	0	0	0	0	0	1	0	0	2	0	1	-2.59438	-0.4666	0.346643	0.510883	-0.307088	2018	5	1	-0.4666
1	3	3	2	26	6.76	8.51719	0	1	1	1	0	1	0	0	0	0	0	0	1	0	0	2	0	1	-2.37517	-0.387756	-0.447637	0.638103	-0.307088	2018	5	1	-0.387756
1	5	3	1	34	11.56	8.85367	1	1	1	0	0	1	1	0	0	0	0	0	1	0	1	0	0	1	-2.19548	0.0797378	-0.447637	-1.24365	-0.307088	2018	5	1	0.0797378
1	4	3	2	24	5.76	9.36443	1	1	1	0	0	1	0	1	0	1	0	0	1	0	0	2	1	1	-2.39974	0.932339	-0.447637	0.510883	2.82556	2018	5	1	0.932339
1	5	3	2	28	7.84	10.5966	1	0	1	0	0	1	0	0	0	0	1	0	1	0	1	1	1	1	-1.76689	0.810581	0.717477	-1.24365	-0.307088	2018	5	1	0.810581
1	5	3	3	34	11.56	9.90349	1	1	1	0	1	1	1	0	0	0	0	1	1	0	0	2	1	1	-1.90547	1.20742	0.717477	-0.366381	1.25924	2018	5	1	1.20742
1	3	3	2	32	10.24	9.61581	0	1	1	0	1	1	0	0	0	0	0	1	1	0	0	2	1	1	-1.90547	0.26979	-0.447637	-1.37087	-0.307088	2018	5	1	0.26979
1	2	3	2	33	10.89	9.68034	0	0	1	0	1	0	1	0	0	0	1	1	1	1	1	0	1	1	-1.73606	1.71093	-0.447637	0.638103	3.29482	2018	5	1	1.71093
1	3	3	1	30	9	8.537	0	1	1	0	0	1	0	0	0	0	0	0	1	0	1	0	0	1	-2.68407	-0.539099	0.346643	0.510883	-0.307088	2018	5	1	-0.539099
1	1	3	2	25	6.25	8.16052	0	0	1	0	0	1	0	0	0	0	0	0	1	0	0	2	0	1	-2.35054	0.847645	0.717477	-0.366381	1.25924	2018	5	1	0.847645
1	4	3	1	29	8.41	8.6125	0	1	1	0	0	1	0	0	0	0	0	0	1	0	0	2	0	1	-2.65761	0.229487	0.717477	-2.24813	-0.307088	2018	5	1	0.229487
1	2	3	3	31	9.61	10.309	1	0	1	0	0	1	0	0	0	0	0	0	1	0	1	0	1	1	-1.34702	0.586099	0.346643	0.638103	-0.307088	2018	5	1	0.586099
1	4	3	1	33	10.89	8.9872	0	1	1	0	1	1	0	1	1	0	0	0	1	0	1	0	1	1	-1.68994	0.591118	-0.0768021	-0.239161	-0.307088	2018	5	1	0.591118
1	2	3	2	28	7.84	9.39266	1	1	1	0	0	1	0	0	0	0	0	0	1	0	0	2	1	1	-1.94209	0.610114	-0.447637	0.510883	1.25924	2018	5	1	0.610114
1	3	3	1	25	6.25	9.21034	0	1	1	0	0	1	0	0	0	0	0	0	1	0	1	0	1	1	-2.21597	0.0631764	-0.447637	-1.24365	-0.307088	2018	5	1	0.0631764
1	3	3	3	27	7.29	9.21034	0	1	1	0	0	1	0	0	0	0	0	0	1	0	1	0	1	1	-2.32713	-0.209996	-0.447637	-0.366381	-0.307088	2018	5	1	-0.209996
1	2	3	1	33	10.89	8.69951	0	0	1	1	0	1	0	0	0	0	0	0	1	0	1	1	0	1	-2.39974	0.299011	0.717477	-1.24365	-0.307088	2018	5	1	0.299011
1	1	3	1	22	4.84	8.00637	1	0	1	0	0	1	0	0	0	0	0	0	1	0	1	0	0	1	-2.59438	-0.426028	-0.447637	-0.366381	-0.307088	2018	5	1	-0.426028
1	3	3	1	33	10.89	9.61581	1	1	1	0	0	1	0	0	0	0	0	0	1	0	1	0	1	1	-2.37517	0.0734111	-0.447637	-2.24813	-0.307088	2018	5	1	0.0734111
1	1	3	1	25	6.25	8.16052	0	0	1	0	0	1	0	0	0	0	0	1	1	0	0	2	0	1	-2.148	-0.0651945	-0.447637	-0.366381	-0.307088	2018	5	1	-0.0651945
1	1	3	1	28	7.84	8.9872	0	0	1	0	0	1	0	0	0	0	0	1	1	1	0	2	1	1	-1.84575	0.179133	-0.447637	-0.366381	-0.307088	2018	5	1	0.179133
1	3	3	1	32	10.24	9.21034	1	1	1	0	0	1	0	0	0	0	0	1	1	1	0	2	1	1	-1.84575	0.179133	-0.447637	-0.366381	-0.307088	2018	5	1	0.179133
1	1	3	3	19	3.61	8.00637	0	0	1	0	0	1	0	0	0	0	0	0	1	0	1	0	0	1	-2.39974	-0.0853782	-0.447637	-1.24365	-0.307088	2018	5	1	-0.0853782
1	3	3	1	33	10.89	9.21034	1	1	1	0	1	1	0	1	1	0	0	1	1	1	1	0	1	1	-1.96898	0.137862	-0.0768021	0.510883	-0.307088	2018	5	1	0.137862
1	3	3	2	28	7.84	9.21034	0	1	1	0	0	1	0	0	0	0	0	0	1	0	1	0	1	1	-2.45718	-0.131811	-0.447637	-1.24365	-0.307088	2018	5	1	-0.131811
1	3	3	3	33	10.89	8.9872	1	1	1	0	0	1	0	1	0	1	0	0	1	0	1	0	1	1	-2.06078	0.00531063	-0.447637	-0.366381	-0.307088	2018	5	1	0.00531063
1	2	3	3	28	7.84	8.85367	0	1	1	0	0	1	0	0	0	0	0	0	1	0	0	2	0	1	-2.53491	-0.377956	-0.447637	-0.366381	-0.307088	2018	5	1	-0.377956
1	2	3	1	30	9	9.9988	1	0	1	0	0	1	0	0	0	0	0	0	1	0	1	1	1	1	-1.80809	0.209578	-0.447637	-0.366381	-0.307088	2018	5	1	0.209578
1	4	3	2	28	7.84	9.21034	0	0	1	0	1	1	1	0	0	0	1	0	1	0	0	2	1	1	-2.47878	-0.229862	-0.0768021	0.638103	-0.307088	2018	5	1	-0.229862
1	4	3	1	33	10.89	9.21034	0	1	1	0	0	1	0	0	0	0	0	0	1	0	0	2	1	1	-2.47878	-0.193655	-0.447637	-1.37087	-0.307088	2018	5	1	-0.193655
1	3	3	4	28	7.84	8.69951	1	1	1	0	0	1	0	0	0	0	0	0	1	0	0	2	0	1	-2.13537	-0.377221	-0.447637	1.51537	-0.307088	2018	5	1	-0.377221
1	3	3	1	24	5.76	8.9872	1	1	1	0	0	1	0	1	0	1	0	0	1	0	0	2	1	1	-2.2813	-0.172943	-0.447637	-0.366381	-0.307088	2018	5	1	-0.172943
1	5	3	2	29	8.41	10.309	0	1	1	0	1	1	0	0	0	0	1	1	1	1	0	2	1	1	-1.84575	0.281853	-0.0768021	0.638103	-0.307088	2018	5	1	0.281853
1	3	3	1	24	5.76	9.39266	0	0	1	0	0	1	0	0	0	0	0	0	1	0	1	1	1	1	-2.23689	-0.459283	-0.447637	1.51537	-0.307088	2018	5	1	-0.459283
1	2	3	1	31	9.61	8.9872	1	1	1	0	0	1	0	0	0	0	0	0	1	1	1	0	1	1	-2.21597	-0.120135	-0.447637	-0.366381	-0.307088	2018	5	1	-0.120135
1	1	3	5	22	4.84	8.13153	1	0	1	0	0	1	0	0	0	0	0	0	1	0	1	0	0	1	-2.20318	-0.0514569	-0.0768021	0.510883	-0.307088	2018	5	1	-0.0514569
1	4	3	5	28	7.84	8.69951	0	1	1	1	0	1	0	0	0	0	0	0	1	0	0	2	0	1	-2.2813	-0.0302027	0.346643	-0.366381	-0.307088	2018	5	1	-0.0302027
1	1	3	3	26	6.76	8.9872	1	0	1	0	0	1	0	0	0	0	0	0	1	1	0	2	1	1	-1.8565	0.353754	-0.447637	-1.24365	-0.307088	2018	5	1	0.353754
1	2	3	3	29	8.41	9.21034	1	1	1	0	0	1	0	0	0	0	0	0	1	1	0	2	1	1	-2.00805	0.0479382	-0.447637	-0.366381	-0.307088	2018	5	1	0.0479382
1	2	3	1	26	6.76	8.85367	1	1	1	1	0	1	0	1	0	1	0	0	1	0	1	0	0	1	-2.35054	-0.0861742	0.346643	-0.366381	-0.307088	2018	5	1	-0.0861742
1	4	3	3	29	8.41	9.4727	0	1	1	0	0	1	0	0	0	0	0	0	1	0	0	2	1	1	-2.39974	-0.59093	-0.447637	1.51537	-0.307088	2018	5	1	-0.59093
1	3	3	2	32	10.24	10.5966	0	1	1	1	1	1	1	0	0	0	0	1	1	1	0	2	1	1	-1.43537	0.510873	-0.447637	-0.366381	-0.307088	2018	5	1	0.510873
1	3	3	2	32	10.24	10.5966	1	1	1	0	0	1	0	1	1	0	0	0	1	0	1	0	1	1	-1.46839	1.71257	3.59108	-0.366381	1.25924	2018	5	1	1.71257
1	3	3	3	31	9.61	8.16052	1	1	1	1	0	1	0	0	0	0	0	0	1	0	0	2	0	1	-2.30364	0.278339	-0.0768021	-1.11642	-0.307088	2018	5	1	0.278339
1	4	3	1	34	11.56	9.90349	0	1	1	0	0	1	0	1	1	0	0	0	1	1	1	0	1	1	-2.11645	0.238165	-0.447637	-2.37535	-0.307088	2018	5	1	0.238165
1	1	3	1	25	6.25	8.55641	0	0	1	0	0	1	0	0	0	0	0	0	1	0	1	0	0	1	-2.19932	-0.428917	-0.447637	1.51537	-0.307088	2018	5	1	-0.428917
1	4	3	3	28	7.84	9.21034	1	1	1	0	0	1	0	0	0	0	0	0	1	0	1	0	1	1	-2.2813	0.149296	-0.447637	-2.24813	-0.307088	2018	5	1	0.149296
1	5	3	2	26	6.76	9.21034	0	1	1	0	1	1	0	0	0	0	0	0	1	0	1	1	1	1	-2.42564	-0.289621	-0.447637	-0.366381	-0.307088	2018	5	1	-0.289621
1	3	3	1	28	7.84	8.9872	0	1	1	0	0	1	0	0	0	0	0	0	1	0	0	2	1	1	-2.47878	0.0923776	-0.0768021	-1.24365	-0.307088	2018	5	1	0.0923776
1	3	3	1	25	6.25	9.21034	1	1	1	0	0	1	0	1	0	1	0	0	1	0	0	2	1	1	-1.97498	0.217414	0.346643	-0.366381	-0.307088	2018	5	1	0.217414
1	3	3	3	31	9.61	9.21034	0	1	1	0	0	1	0	0	0	0	1	0	1	0	0	2	1	1	-2.37517	1.5199	0.717477	-0.366381	2.82556	2018	5	1	1.5199
1	5	3	1	32	10.24	9.21034	0	1	1	0	1	1	0	0	0	0	0	0	1	0	0	2	1	1	-2.25885	-0.293722	-0.447637	0.638103	-0.307088	2018	5	1	-0.293722
1	1	3	1	21	4.41	9.90349	0	0	1	0	0	1	0	1	0	1	1	0	1	0	1	0	1	1	-1.40102	0.216398	-0.447637	1.51537	-0.307088	2018	5	1	0.216398
1	1	3	2	30	9	9.21034	1	0	1	0	0	1	0	0	0	0	1	1	1	1	0	2	1	1	-1.6489	0.847123	-0.447637	0.510883	1.25924	2018	5	1	0.847123
1	4	3	3	27	7.29	8.69951	1	1	1	0	0	1	0	0	0	0	0	0	1	0	0	2	0	1	-2.29452	-0.125295	-0.0768021	0.510883	-0.307088	2018	5	1	-0.125295
1	3	3	1	30	9	9.68034	0	1	1	0	0	1	0	0	0	0	1	1	1	1	0	2	1	1	-1.96898	0.460102	-0.0768021	-1.37087	-0.307088	2018	5	1	0.460102
1	1	3	1	21	4.41	8.16052	0	0	1	0	0	1	0	0	0	0	1	0	1	0	0	2	0	1	-2.19492	-0.0447854	-0.0768021	0.510883	-0.307088	2018	5	1	-0.0447854
1	3	3	2	30	9	8.69951	0	1	1	0	1	1	0	0	0	0	0	0	1	0	0	2	0	1	-2.17057	-0.083432	-0.447637	-0.366381	-0.307088	2018	5	1	-0.083432
1	1	3	2	25	6.25	10.1266	0	0	1	0	0	1	0	0	0	0	0	1	1	0	0	2	1	1	-2.07251	0.885723	-0.447637	-0.366381	1.72849	2018	5	1	0.885723
1	3	3	1	34	11.56	8.18869	1	1	1	0	0	1	0	0	0	0	0	0	1	0	0	2	0	1	-2.74677	-0.549213	-0.447637	-0.366381	-0.307088	2018	5	1	-0.549213
1	3	3	1	29	8.41	8.9872	1	1	1	0	0	1	0	0	0	0	0	0	1	1	1	0	1	1	-2.18295	-0.232368	-0.447637	0.638103	-0.307088	2018	5	1	-0.232368
1	3	3	1	30	9	8.85367	1	1	1	0	0	1	0	0	0	0	1	0	1	1	0	2	0	1	-2.06091	-0.133718	-0.447637	0.638103	-0.307088	2018	5	1	-0.133718
1	3	3	1	26	6.76	9.04782	1	1	1	0	0	1	0	0	0	0	0	0	1	0	0	2	1	1	-2.16684	-0.0804164	-0.447637	-0.366381	-0.307088	2018	5	1	-0.0804164
1	2	3	2	27	7.29	8.9872	0	1	1	0	0	1	0	0	0	0	0	1	1	0	1	0	1	1	-2.09123	0.164008	-0.447637	-1.24365	-0.307088	2018	5	1	0.164008
1	1	3	3	33	10.89	8.51719	0	0	1	0	0	1	0	0	0	0	1	1	1	1	0	2	0	1	-2.08716	0.225641	-0.0768021	-0.366381	-0.307088	2018	5	1	0.225641
1	1	3	1	26	6.76	8.29405	0	0	1	0	0	1	0	0	0	0	0	0	1	1	1	0	0	1	-2.30364	-0.0520774	-0.447637	-1.37087	-0.307088	2018	5	1	-0.0520774
1	2	3	2	22	4.84	8.9872	0	1	1	0	0	1	0	0	0	0	0	0	1	0	1	0	1	1	-2.06091	0.144137	-0.447637	-1.37087	-0.307088	2018	5	1	0.144137
1	3	3	2	34	11.56	9.61581	1	1	1	0	0	1	0	0	0	0	0	1	1	1	0	2	1	1	-1.68542	0.693126	0.717477	-0.366381	-0.307088	2018	5	1	0.693126
1	6	3	2	32	10.24	9.61581	1	1	1	0	0	1	0	0	0	0	0	0	1	0	0	2	1	1	-2.42564	-0.106309	-0.447637	-1.24365	-0.307088	2018	5	1	-0.106309
1	2	3	1	29	8.41	8.51719	0	1	1	0	0	1	0	1	0	1	0	0	1	0	1	0	0	1	-2.4515	0.0117152	-0.447637	-2.24813	-0.307088	2018	5	1	0.0117152
1	3	3	1	27	7.29	8.69951	0	1	1	0	0	1	0	0	0	0	0	0	1	0	1	0	0	1	-2.59438	-0.287101	-0.447637	-1.37087	-0.307088	2018	5	1	-0.287101
1	3	3	1	29	8.41	9.21034	1	1	1	0	0	1	0	1	1	0	0	0	1	0	1	0	1	1	-1.86553	-0.159096	-0.447637	1.51537	-0.307088	2018	5	1	-0.159096
1	3	3	1	33	10.89	8.29405	0	1	1	0	0	1	0	0	0	0	0	0	1	0	1	0	0	1	-2.59438	-0.426028	-0.447637	-0.366381	-0.307088	2018	5	1	-0.426028
1	3	3	2	31	9.61	9.10498	1	1	1	1	0	1	0	0	0	0	0	0	1	1	0	2	1	1	-2.04274	-0.163411	-0.447637	0.510883	-0.307088	2018	5	1	-0.163411
1	4	3	1	31	9.61	9.21034	0	1	1	0	0	1	0	0	0	0	0	0	1	0	0	2	1	1	-2.47878	-0.515895	-0.447637	0.510883	-0.307088	2018	5	1	-0.515895
1	1	3	2	23	5.29	9.21034	1	0	1	1	0	1	0	1	0	1	0	0	1	0	0	2	1	1	-1.99138	0.614659	-0.447637	0.638103	1.25924	2018	5	1	0.614659
1	3	3	2	29	8.41	7.74066	0	1	1	0	1	1	0	0	0	0	1	0	1	1	1	1	0	1	-2.15465	0.171081	-0.0768021	-0.366381	-0.307088	2018	5	1	0.171081
1	4	3	2	31	9.61	9.90349	1	1	1	0	1	1	1	0	0	0	0	0	1	0	1	0	1	1	-1.76689	3.26807	-0.447637	0.638103	6.89673	2018	5	1	3.26807
1	1	3	7	27	7.29	8.29405	1	0	1	1	0	1	0	0	0	0	0	0	1	0	0	2	0	1	-2.28548	0.252448	0.717477	-0.239161	-0.307088	2018	5	1	0.252448
1	4	3	3	29	8.41	8.69951	1	1	1	0	0	1	0	0	0	0	0	0	1	0	0	2	0	1	-2.37517	0.395651	-0.447637	-4.12988	-0.307088	2018	5	1	0.395651
1	4	3	1	30	9	8.69951	1	1	1	0	0	1	0	0	0	0	0	0	1	0	0	2	0	1	-2.37977	0.311344	-0.0768021	-2.24813	-0.307088	2018	5	1	0.311344
1	1	3	2	30	9	8.85367	0	0	1	0	0	1	0	0	0	0	0	1	1	0	0	2	0	1	-1.90547	-0.00806531	-0.447637	0.638103	-0.307088	2018	5	1	-0.00806531
1	3	3	2	34	11.56	10.1266	1	1	1	0	1	1	1	0	0	0	0	1	1	1	1	0	1	1	-1.50517	0.696092	-0.0768021	-0.366381	-0.307088	2018	5	1	0.696092
1	3	3	1	34	11.56	8.9872	1	1	1	0	0	1	0	0	0	0	0	0	1	0	0	2	1	1	-2.09341	1.36328	-0.447637	-0.366381	2.82556	2018	5	1	1.36328
1	4	3	2	30	9	9.54681	1	1	1	1	0	1	0	0	0	0	0	0	1	0	1	0	1	1	-2.02548	0.0921866	-0.0768021	0.510883	-0.307088	2018	5	1	0.0921866
1	3	3	1	31	9.61	8.9872	0	1	1	0	0	1	0	0	0	0	0	0	1	0	0	2	1	1	-2.42012	-0.0840879	0.717477	0.510883	-0.307088	2018	5	1	-0.0840879
1	3	3	6	29	8.41	9.21034	1	1	1	0	0	1	1	0	0	0	0	1	1	0	0	2	1	1	-2.03679	0.663646	3.96191	0.638103	-0.307088	2018	5	1	0.663646
1	1	3	2	28	7.84	8.69951	0	0	1	0	0	1	0	0	0	0	1	1	1	1	1	0	0	1	-1.95305	0.0924	-0.447637	-0.366381	-0.307088	2018	5	1	0.0924
1	1	3	1	30	9	8.96188	1	0	1	0	0	1	0	0	0	0	1	1	1	1	0	2	1	1	-1.85742	0.312447	0.346643	-0.366381	-0.307088	2018	5	1	0.312447
1	6	3	2	33	10.89	9.61581	1	1	1	0	0	1	0	1	0	1	0	0	1	0	1	0	1	1	-1.88022	-0.0320405	-0.447637	0.510883	-0.307088	2018	5	1	-0.0320405
1	4	3	3	32	10.24	8.85367	0	1	1	0	0	1	0	0	0	0	0	0	1	0	0	2	0	1	-2.85202	-0.634295	-0.447637	-0.366381	-0.307088	2018	5	1	-0.634295
1	6	3	2	25	6.25	9.21034	0	1	1	0	1	1	0	0	0	0	1	1	1	0	1	1	1	1	-2.10954	-0.173031	-0.447637	0.638103	-0.307088	2018	5	1	-0.173031
1	2	3	3	29	8.41	9.54681	1	1	1	0	0	1	0	0	0	0	0	0	1	0	0	2	1	1	-1.76689	0.993839	-0.447637	0.638103	1.72849	2018	5	1	0.993839
1	3	3	3	33	10.89	10.309	0	1	1	0	1	1	1	0	0	0	1	1	1	1	0	2	1	1	-1.6489	0.949843	-0.0768021	1.51537	1.25924	2018	5	1	0.949843
1	3	3	3	27	7.29	9.21034	0	1	1	0	1	1	0	0	0	0	0	1	1	0	0	2	1	1	-2.01976	0.221788	-0.447637	-1.24365	-0.307088	2018	5	1	0.221788
1	3	3	2	28	7.84	8.51719	1	1	1	0	0	1	0	0	0	0	0	0	1	0	0	2	0	1	-2.36538	0.26464	-0.447637	-3.12539	-0.307088	2018	5	1	0.26464
1	1	3	2	26	6.76	9.21034	0	0	1	1	0	1	1	0	0	0	1	1	1	1	0	2	1	1	-1.73606	1.341	-0.447637	-1.24365	1.72849	2018	5	1	1.341
1	5	3	3	32	10.24	9.79813	1	1	1	0	1	1	0	1	0	1	0	0	1	0	0	2	1	1	-2.37517	-0.43214	-0.447637	0.510883	-0.307088	2018	5	1	-0.43214
1	1	3	3	30	9	8.51719	1	0	1	0	0	1	0	0	0	0	0	0	1	0	1	0	0	1	-2.37517	0.0734111	-0.447637	-2.24813	-0.307088	2018	5	1	0.0734111
1	4	3	3	31	9.61	9.68034	0	1	1	0	0	1	0	0	0	0	0	0	1	0	0	2	1	1	-2.2813	-0.356255	-0.447637	0.510883	-0.307088	2018	5	1	-0.356255
1	3	3	4	33	10.89	8.00637	1	1	1	0	0	1	0	1	0	1	0	0	1	0	1	0	0	1	-2.59438	-0.242717	-0.447637	-1.24365	-0.307088	2018	5	1	-0.242717
1	1	3	1	23	5.29	8.24276	0	0	1	0	0	1	0	0	0	0	0	0	1	1	1	0	0	1	-2.32214	-0.205956	-0.447637	-0.366381	-0.307088	2018	5	1	-0.205956
1	4	3	1	27	7.29	8.51719	1	1	1	0	0	1	0	1	0	1	0	0	1	0	0	2	0	1	-2.37517	-0.106088	0.346643	-0.366381	-0.307088	2018	5	1	-0.106088
1	3	3	2	29	8.41	9.61581	0	1	1	0	0	1	1	0	0	0	1	1	1	0	1	0	1	1	-2.01976	-0.100451	-0.447637	0.638103	-0.307088	2018	5	1	-0.100451
1	3	3	1	29	8.41	8.9872	0	1	1	0	0	1	0	0	0	0	0	0	1	0	1	0	1	1	-2.47878	-0.149271	-0.447637	-1.24365	-0.307088	2018	5	1	-0.149271
1	3	3	2	32	10.24	8.69951	1	1	1	0	0	1	0	0	0	0	0	0	1	0	0	2	0	1	-2.20761	-0.113379	-0.447637	-0.366381	-0.307088	2018	5	1	-0.113379
1	4	3	1	34	11.56	8.69951	0	1	1	0	0	1	0	0	0	0	0	0	1	0	0	2	0	1	-2.83629	-0.621578	-0.447637	-0.366381	-0.307088	2018	5	1	-0.621578
1	2	3	4	28	7.84	9.61581	1	0	1	0	0	1	1	0	0	0	0	1	1	0	0	2	1	1	-1.88396	0.389901	-0.0768021	-0.366381	-0.307088	2018	5	1	0.389901
1	2	3	1	23	5.29	8.92266	0	0	1	0	0	1	0	0	0	0	0	0	1	0	1	1	0	1	-2.53491	-0.194644	-0.447637	-1.24365	-0.307088	2018	5	1	-0.194644
1	2	3	2	27	7.29	9.68034	0	0	1	0	0	1	0	0	0	0	0	1	1	1	0	2	1	1	-1.90547	0.0502712	-0.0768021	1.51537	-0.307088	2018	5	1	0.0502712
1	5	3	1	31	9.61	9.79813	1	1	1	0	1	1	1	0	0	0	0	1	1	0	1	1	1	1	-1.90547	1.44571	-0.0768021	-1.24365	1.72849	2018	5	1	1.44571
1	1	3	2	28	7.84	8.85367	1	0	1	1	0	1	1	0	0	0	0	1	1	1	1	1	0	1	-1.96898	0.262837	-0.447637	-1.24365	-0.307088	2018	5	1	0.262837
1	4	3	3	32	10.24	9.21034	1	1	1	0	0	1	0	0	0	0	0	0	1	0	0	2	1	1	-2.23747	0.0457972	-0.447637	-1.24365	-0.307088	2018	5	1	0.0457972
1	1	3	2	25	6.25	8.69951	1	0	1	0	0	1	0	0	0	0	0	0	1	0	1	0	0	1	-2.2813	0.207633	-0.0768021	-1.37087	-0.307088	2018	5	1	0.207633
1	3	3	1	32	10.24	8.69951	0	1	1	0	0	1	0	0	0	0	0	0	1	0	0	2	0	1	-2.11594	0.202376	-0.0768021	-0.366381	-0.307088	2018	5	1	0.202376
1	3	3	1	33	10.89	9.21034	0	1	1	0	0	1	0	1	0	1	0	0	1	0	1	0	1	1	-2.13537	0.12833	-0.447637	-1.24365	-0.307088	2018	5	1	0.12833
1	1	3	1	22	4.84	8.29405	1	0	1	0	0	1	0	0	0	0	0	0	1	0	1	1	0	1	-2.30364	1.20398	-0.0768021	-3.25261	1.25924	2018	5	1	1.20398
1	3	3	2	31	9.61	8.85367	1	1	1	1	0	1	0	0	0	0	0	0	1	0	1	0	0	1	-2.37517	-0.248828	-0.447637	-0.366381	-0.307088	2018	5	1	-0.248828
1	2	3	1	26	6.76	9.10498	0	1	1	1	0	1	0	0	0	0	0	0	1	0	1	0	1	1	-2.15465	0.171081	-0.0768021	-0.366381	-0.307088	2018	5	1	0.171081
1	3	3	2	26	6.76	8.69951	0	0	1	0	0	1	0	0	0	0	0	0	1	0	0	2	0	1	-2.83629	-0.617765	0.346643	0.638103	-0.307088	2018	5	1	-0.617765
1	3	3	1	34	11.56	9.90349	0	1	1	0	1	1	0	0	0	0	0	0	1	1	1	1	1	1	-2.30364	-0.0882844	-0.0768021	0.638103	-0.307088	2018	5	1	-0.0882844
1	4	3	1	28	7.84	9.21034	0	1	1	0	1	1	0	1	0	1	1	0	1	1	1	0	1	1	-2.21597	-0.259063	-0.447637	0.638103	-0.307088	2018	5	1	-0.259063
1	3	3	1	32	10.24	9.21034	0	1	1	0	0	1	0	1	0	1	0	0	1	0	1	1	1	1	-2.59438	-0.426028	-0.447637	-0.366381	-0.307088	2018	5	1	-0.426028
1	3	3	1	25	6.25	8.69951	1	1	1	0	0	1	0	0	0	0	0	0	1	0	1	0	0	1	-2.59438	-0.242717	-0.447637	-1.24365	-0.307088	2018	5	1	-0.242717
1	4	3	2	28	7.84	9.21034	0	1	1	0	0	1	0	0	0	0	0	0	1	0	0	2	1	1	-2.25885	0.270166	-0.0768021	-1.24365	-0.307088	2018	5	1	0.270166
1	3	3	1	27	7.29	9.10498	1	1	1	1	0	1	0	0	0	0	0	0	1	0	0	2	1	1	-2.23319	-0.134056	-0.447637	-0.366381	-0.307088	2018	5	1	-0.134056
1	3	3	2	31	9.61	8.69951	1	1	1	0	0	1	0	0	0	0	0	0	1	0	1	0	0	1	-2.13537	-0.0549814	-0.447637	-0.366381	-0.307088	2018	5	1	-0.0549814
1	1	3	1	25	6.25	8.6125	0	0	1	0	0	1	0	0	0	0	0	0	1	0	1	0	0	1	-2.32713	-0.0672552	0.346643	-0.366381	-0.307088	2018	5	1	-0.0672552
1	5	3	2	34	11.56	9.61581	1	1	1	0	1	1	0	0	0	0	0	0	1	0	0	2	1	1	-1.76689	0.24288	-0.447637	-0.366381	-0.307088	2018	5	1	0.24288
1	1	3	1	32	10.24	8.29405	0	0	1	0	0	1	0	0	0	0	0	0	1	0	1	0	0	1	-2.30364	-0.191005	-0.447637	-0.366381	-0.307088	2018	5	1	-0.191005
1	1	3	1	31	9.61	9.90349	0	0	1	0	0	1	0	0	0	0	0	1	1	1	1	1	1	1	-1.31772	0.283733	-0.447637	1.51537	-0.307088	2018	5	1	0.283733
1	3	3	6	34	11.56	8.00637	0	1	1	0	0	1	0	1	0	1	0	0	1	0	1	0	0	1	-2.7975	-0.308554	0.346643	-1.37087	-0.307088	2018	5	1	-0.308554
1	4	3	2	34	11.56	8.9872	1	1	1	0	0	1	0	0	0	0	0	0	1	0	0	2	1	1	-2.11645	-0.178618	-0.447637	0.638103	-0.307088	2018	5	1	-0.178618
1	4	3	2	27	7.29	8.29405	0	1	1	0	0	1	0	0	0	0	0	0	1	0	0	2	0	1	-2.30364	-0.00769314	-0.447637	-1.24365	-0.307088	2018	5	1	-0.00769314
1	5	3	1	34	11.56	9.68034	0	1	1	1	1	1	0	0	0	0	0	0	1	0	0	2	1	1	-1.89229	0.386974	0.717477	0.638103	-0.307088	2018	5	1	0.386974
1	3	3	3	27	7.29	9.21034	0	1	1	0	0	1	0	0	0	0	0	0	1	0	1	0	1	1	-2.59438	-0.748268	-0.447637	1.51537	-0.307088	2018	5	1	-0.748268
1	3	3	2	32	10.24	8.69951	0	1	1	0	0	1	0	1	0	1	0	0	1	0	1	0	0	1	-2.2813	-0.356255	-0.447637	0.510883	-0.307088	2018	5	1	-0.356255
1	4	3	5	29	8.41	8.51719	1	1	1	0	0	1	0	0	0	0	0	0	1	0	0	2	0	1	-2.42564	-0.289621	-0.447637	-0.366381	-0.307088	2018	5	1	-0.289621
1	3	3	3	32	10.24	9.68034	0	1	1	0	1	1	0	0	0	0	0	0	1	1	1	0	1	1	-1.97453	0.258348	-0.447637	-1.24365	-0.307088	2018	5	1	0.258348
1	3	3	3	31	9.61	9.79813	0	1	1	0	1	1	0	0	0	0	0	1	1	1	1	1	1	1	-2.10954	0.0102808	-0.447637	-0.239161	-0.307088	2018	5	1	0.0102808
1	4	3	1	20	4	9.39266	0	0	1	0	0	1	0	0	0	0	0	0	1	0	1	0	1	1	-2.59438	-0.0999761	0.346643	-1.24365	-0.307088	2018	5	1	-0.0999761
1	3	3	2	27	7.29	10.8198	0	1	1	0	0	1	0	1	1	0	0	0	1	1	1	0	1	1	-2.19492	-0.0587376	-0.447637	-0.239161	-0.307088	2018	5	1	-0.0587376
1	2	3	2	26	6.76	9.21034	0	0	1	0	0	1	1	0	0	0	0	1	1	0	0	2	1	1	-1.90547	-0.0486367	0.346643	1.51537	-0.307088	2018	5	1	-0.0486367
1	2	3	2	29	8.41	9.21034	0	1	1	0	0	1	0	0	0	0	0	0	1	0	0	2	1	1	-2.37517	-0.571068	-0.447637	1.51537	-0.307088	2018	5	1	-0.571068
1	3	3	1	25	6.25	8.9872	1	0	1	0	0	1	0	0	0	0	0	0	1	1	0	2	1	1	-1.86564	0.4853	-0.447637	-2.24813	-0.307088	2018	5	1	0.4853
1	3	3	1	26	6.76	8.69951	0	1	1	1	0	1	0	0	0	0	0	0	1	0	1	0	0	1	-2.54653	-0.065105	-0.447637	-2.24813	-0.307088	2018	5	1	-0.065105
1	3	3	2	34	11.56	9.90349	1	1	1	0	1	1	0	0	0	0	1	1	1	1	1	0	1	1	-1.43537	0.188633	-0.447637	1.51537	-0.307088	2018	5	1	0.188633
1	3	3	3	34	11.56	8.9872	1	1	1	0	1	1	0	0	0	0	1	1	1	1	0	2	1	1	-1.84575	0.281853	-0.0768021	0.638103	-0.307088	2018	5	1	0.281853
1	1	3	1	23	5.29	8.96188	0	0	1	0	0	1	0	0	0	0	0	0	1	0	1	0	1	1	-2.02548	0.0338502	-0.447637	-0.366381	-0.307088	2018	5	1	0.0338502
1	2	3	5	24	5.76	8.00637	0	1	1	0	0	1	0	1	0	1	0	0	1	1	1	0	0	1	-2.3265	-0.531719	-0.447637	1.51537	-0.307088	2018	5	1	-0.531719
1	1	3	2	24	5.76	8.69951	1	0	1	0	0	1	0	0	0	0	0	0	1	0	0	2	0	1	-2.13537	0.329407	0.717477	-0.366381	-0.307088	2018	5	1	0.329407
1	2	3	2	23	5.29	8.69951	1	0	1	0	0	1	0	0	0	0	0	0	1	0	1	1	0	1	-1.94209	0.37911	-0.447637	-2.37535	-0.307088	2018	5	1	0.37911
1	3	3	2	27	7.29	8.9872	0	1	1	0	0	1	0	0	0	0	0	0	1	1	1	0	1	1	-2.53491	-0.235216	0.346643	-0.366381	-0.307088	2018	5	1	-0.235216
1	3	3	1	26	6.76	8.9872	1	1	1	0	0	1	0	0	0	0	0	0	1	0	0	2	1	1	-2.59438	-0.287101	-0.447637	-1.37087	-0.307088	2018	5	1	-0.287101
1	4	3	2	27	7.29	9.21034	1	1	1	0	0	1	0	0	0	0	0	0	1	1	0	2	1	1	-1.88022	0.151271	-0.447637	-0.366381	-0.307088	2018	5	1	0.151271
1	3	3	2	28	7.84	8.85367	0	1	1	0	0	1	0	0	0	0	0	0	1	0	0	2	0	1	-2.59438	-0.363879	0.717477	1.51537	-0.307088	2018	5	1	-0.363879
1	5	3	2	32	10.24	9.90349	1	1	1	0	1	1	0	0	0	0	0	1	1	0	0	2	1	1	-1.50517	0.315516	-0.447637	0.638103	-0.307088	2018	5	1	0.315516
1	3	3	1	28	7.84	9.04782	0	1	1	0	0	1	0	0	0	0	1	0	1	0	1	0	1	1	-2.35054	-0.0861742	0.346643	-0.366381	-0.307088	2018	5	1	-0.0861742
1	5	3	3	27	7.29	9.90349	0	1	1	0	0	1	0	0	0	0	0	0	1	1	1	1	1	1	-2.25418	0.0322914	-0.447637	-1.24365	-0.307088	2018	5	1	0.0322914
1	4	3	1	29	8.41	8.9872	1	1	1	0	0	1	0	0	0	0	0	0	1	0	0	2	1	1	-2.42564	-0.289621	-0.447637	-0.366381	-0.307088	2018	5	1	-0.289621
1	1	3	1	24	5.76	8.41183	1	0	1	0	0	1	0	0	0	0	0	0	1	0	0	2	0	1	-2.25885	0.412907	0.717477	-1.24365	-0.307088	2018	5	1	0.412907
1	1	3	1	26	6.76	8.00637	1	0	1	0	0	1	0	0	0	0	1	1	1	0	0	2	0	1	-2.18801	-0.0975295	-0.447637	-0.366381	-0.307088	2018	5	1	-0.0975295
1	4	3	2	30	9	9.61581	0	1	1	0	0	1	0	0	0	0	0	0	1	0	1	0	1	1	-2.2813	-0.172943	-0.447637	-0.366381	-0.307088	2018	5	1	-0.172943
1	4	3	2	30	9	9.21034	1	1	1	0	0	1	0	0	0	0	0	0	1	0	0	2	1	1	-2.62507	0.255795	0.717477	-2.24813	-0.307088	2018	5	1	0.255795
1	2	3	1	30	9	9.61581	1	1	1	0	0	1	0	0	0	0	0	0	1	1	0	2	1	1	-2.04322	0.0195122	-0.447637	-0.366381	-0.307088	2018	5	1	0.0195122
1	2	3	1	27	7.29	10.1266	0	1	1	0	0	1	0	0	0	0	1	0	1	0	1	0	1	1	-1.76689	0.246693	0.346643	0.638103	-0.307088	2018	5	1	0.246693
1	2	3	2	29	8.41	9.61581	1	1	1	0	0	1	0	0	0	0	0	0	1	0	0	2	1	1	-1.76689	0.103952	-0.447637	0.638103	-0.307088	2018	5	1	0.103952
1	2	3	1	23	5.29	8.85367	0	0	1	0	0	1	0	0	0	0	0	0	1	0	0	2	0	1	-2.39974	-0.26869	-0.447637	-0.366381	-0.307088	2018	5	1	-0.26869
1	6	3	1	31	9.61	10.309	0	1	1	0	1	1	0	0	0	0	1	0	1	0	1	0	1	1	-2.30884	-0.517448	-0.447637	1.51537	-0.307088	2018	5	1	-0.517448
1	4	3	1	24	5.76	8.00637	0	1	1	0	0	1	0	0	0	0	0	0	1	0	1	0	0	1	-2.47878	-0.00653033	0.346643	-1.24365	-0.307088	2018	5	1	-0.00653033
1	4	3	1	33	10.89	8.00637	1	1	1	1	0	1	0	1	0	1	1	0	1	0	1	0	0	1	-2.72511	-0.853945	-0.447637	1.51537	-0.307088	2018	5	1	-0.853945
1	4	3	2	31	9.61	9.21034	1	1	1	0	0	1	0	1	0	1	0	0	1	0	1	0	1	1	-2.2813	-0.172943	-0.447637	-0.366381	-0.307088	2018	5	1	-0.172943
1	3	3	1	32	10.24	9.21034	0	1	1	0	0	1	0	1	1	0	1	0	1	0	1	0	1	1	-2.21597	0.205917	0.346643	-1.24365	-0.307088	2018	5	1	0.205917
1	3	3	2	30	9	9.21034	1	1	1	0	0	1	0	0	0	0	0	0	1	0	1	0	1	1	-2.2813	-0.352442	0.346643	1.51537	-0.307088	2018	5	1	-0.352442
1	4	3	4	27	7.29	9.21034	1	1	1	0	0	1	0	0	0	0	0	0	1	0	0	2	1	1	-2.06078	0.00531063	-0.447637	-0.366381	-0.307088	2018	5	1	0.00531063
1	3	3	2	31	9.61	9.4727	0	1	1	0	1	1	0	0	0	0	0	0	1	1	1	0	1	1	-2.02178	-0.102088	-0.447637	0.638103	-0.307088	2018	5	1	-0.102088
1	1	3	2	29	8.41	8.69951	0	0	1	0	0	1	1	0	0	0	1	1	1	0	1	1	0	1	-1.96898	0.321174	-0.0768021	-0.366381	-0.307088	2018	5	1	0.321174
1	1	3	3	25	6.25	7.82405	1	0	1	0	0	1	0	0	0	0	0	1	1	0	0	2	0	1	-2.22967	0.110437	-0.0768021	-0.366381	-0.307088	2018	5	1	0.110437
1	1	3	1	26	6.76	8.69951	1	0	1	0	0	1	0	0	0	0	0	1	1	0	0	2	0	1	-1.96898	0.262837	-0.447637	-1.24365	-0.307088	2018	5	1	0.262837
1	2	3	2	25	6.25	9.90349	1	1	1	0	1	1	1	0	0	0	0	1	1	1	1	1	1	1	-1.73606	0.312186	-0.447637	-0.239161	-0.307088	2018	5	1	0.312186
1	2	3	1	27	7.29	9.90349	0	1	1	0	1	1	0	0	0	0	0	0	1	1	1	0	1	1	-2.00805	0.190679	0.346643	-0.366381	-0.307088	2018	5	1	0.190679
1	3	3	2	29	8.41	9.04782	1	1	1	1	0	1	0	0	0	0	0	0	1	0	0	2	1	1	-2.59438	0.222264	0.346643	-3.12539	-0.307088	2018	5	1	0.222264
1	3	3	1	34	11.56	10.309	0	1	1	0	1	1	0	1	0	1	1	1	1	1	0	2	1	1	-1.73606	0.451114	-0.447637	-1.24365	-0.307088	2018	5	1	0.451114
1	3	3	2	29	8.41	9.61581	1	1	1	0	0	1	0	1	0	1	0	0	1	0	1	0	1	1	-1.76689	0.568932	0.346643	-1.24365	-0.307088	2018	5	1	0.568932
1	5	3	3	34	11.56	9.21034	1	1	1	1	0	1	0	0	0	0	0	0	1	1	1	0	1	1	-2.44656	-0.387124	-0.0768021	1.51537	-0.307088	2018	5	1	-0.387124
1	3	3	1	34	11.56	10.309	0	1	1	0	1	1	0	1	0	1	1	0	1	0	1	0	1	1	-1.97498	-0.0642544	-0.447637	0.638103	-0.307088	2018	5	1	-0.0642544
1	5	3	1	34	11.56	9.61581	1	1	1	0	1	1	0	1	0	1	1	0	1	0	1	0	1	1	-2.59438	-0.426028	-0.447637	-0.366381	-0.307088	2018	5	1	-0.426028
1	3	3	1	33	10.89	9.68034	1	1	1	0	1	1	1	0	0	0	0	1	1	0	0	2	1	1	-1.84575	1.74679	-0.447637	-1.24365	2.82556	2018	5	1	1.74679
1	3	3	2	26	6.76	9.61581	0	1	1	0	0	1	0	0	0	0	1	0	1	0	1	0	1	1	-1.92648	0.297191	-0.447637	-1.24365	-0.307088	2018	5	1	0.297191
1	5	3	8	32	10.24	9.21034	1	1	0	0	0	1	0	0	0	0	0	0	1	1	0	2	1	1	-2.50607	-0.537954	-0.447637	0.510883	-0.307088	2018	5	1	-0.537954
1	3	3	4	26	6.76	8.9872	1	1	1	0	0	1	0	0	0	0	0	0	1	0	0	2	1	1	-2.39974	0.115699	0.717477	-0.366381	-0.307088	2018	5	1	0.115699
1	4	3	2	23	5.29	8.47637	0	0	1	0	0	1	0	0	0	0	1	1	1	0	1	1	0	1	-2.05092	0.25493	-0.0768021	-0.366381	-0.307088	2018	5	1	0.25493
1	1	3	2	25	6.25	8.41183	1	0	1	0	0	1	0	0	0	0	0	0	1	0	1	0	0	1	-2.25012	0.0355697	-0.447637	-1.24365	-0.307088	2018	5	1	0.0355697
1	4	3	1	34	11.56	8.51719	1	1	1	1	0	0	0	0	0	0	0	0	1	0	1	0	0	1	-2.47878	-0.189842	0.346643	-0.366381	-0.307088	2018	5	1	-0.189842
1	2	3	2	25	6.25	8.69951	0	0	1	0	0	1	0	0	0	0	1	1	1	1	1	1	0	1	-1.96898	0.830538	0.717477	-2.12091	-0.307088	2018	5	1	0.830538
1	2	3	1	31	9.61	9.39266	0	1	1	0	1	1	0	0	0	0	0	0	1	1	0	2	1	1	-1.9915	-0.0776059	-0.447637	0.638103	-0.307088	2018	5	1	-0.0776059
1	4	3	1	34	11.56	8.77956	1	1	1	0	0	1	0	0	0	0	1	0	1	0	0	2	0	1	-2.59438	-0.426028	-0.447637	-0.366381	-0.307088	2018	5	1	-0.426028
1	3	3	1	29	8.41	8.9872	0	1	1	0	0	1	0	0	0	0	0	0	1	0	1	0	1	1	-2.39974	-0.26869	-0.447637	-0.366381	-0.307088	2018	5	1	-0.26869
1	1	3	1	24	5.76	8.16052	0	0	1	0	0	1	0	0	0	0	0	0	1	0	1	1	0	1	-2.19492	0.0358058	-0.447637	-1.37087	-0.307088	2018	5	1	0.0358058
1	3	3	1	33	10.89	8.9872	0	1	1	0	0	1	0	0	0	0	0	0	1	0	1	0	1	1	-2.30364	-0.191005	-0.447637	-0.366381	-0.307088	2018	5	1	-0.191005
1	3	3	1	33	10.89	9.10498	0	1	1	0	0	1	0	0	0	0	0	0	1	0	1	0	1	1	-2.2329	0.0494908	-0.447637	-1.24365	-0.307088	2018	5	1	0.0494908
1	4	3	1	34	11.56	8.77956	0	1	1	0	0	1	0	0	0	0	0	0	1	0	1	0	0	1	-2.63184	-0.536898	-0.0768021	1.51537	-0.307088	2018	5	1	-0.536898
1	5	3	3	31	9.61	9.79813	1	1	1	0	1	1	0	0	0	0	1	0	1	0	1	0	1	1	-2.06078	0.430271	-0.0768021	-1.24365	-0.307088	2018	5	1	0.430271
1	4	3	2	34	11.56	8.77956	0	1	1	0	0	1	0	0	0	0	0	0	1	0	0	2	0	1	-2.74677	-0.5454	0.346643	0.638103	-0.307088	2018	5	1	-0.5454
1	1	3	2	28	7.84	9.21034	1	0	1	0	0	1	0	1	1	0	0	1	1	0	0	2	1	1	-2.10954	0.207545	-0.0768021	-0.366381	-0.307088	2018	5	1	0.207545
1	2	3	3	32	10.24	9.79813	1	0	1	0	0	1	0	1	1	0	0	0	1	0	0	2	1	1	-1.33791	0.589658	-0.447637	-0.366381	-0.307088	2018	5	1	0.589658
1	3	3	2	30	9	9.4727	1	1	1	0	0	1	0	0	0	0	0	1	1	1	1	0	1	1	-1.96898	0.0795255	-0.447637	-0.366381	-0.307088	2018	5	1	0.0795255
1	4	3	2	32	10.24	9.90349	1	1	1	0	0	1	0	0	0	0	0	1	1	1	0	2	1	1	-1.84575	0.179133	-0.447637	-0.366381	-0.307088	2018	5	1	0.179133
1	1	3	1	26	6.76	8.9872	0	0	1	0	0	1	0	0	0	0	0	0	1	1	1	1	1	1	-1.99138	-0.118083	0.346643	1.51537	-0.307088	2018	5	1	-0.118083
1	1	3	2	25	6.25	8.69951	0	0	1	0	0	1	0	0	0	0	0	1	1	1	0	2	0	1	-1.89051	0.142951	-0.447637	-0.366381	-0.307088	2018	5	1	0.142951
1	3	3	3	28	7.84	8.92266	0	1	1	0	0	1	0	0	0	0	0	0	1	0	0	2	0	1	-2.38971	-0.260577	-0.447637	-0.366381	-0.307088	2018	5	1	-0.260577
1	4	3	1	29	8.41	10.1266	0	1	1	1	1	1	0	0	0	0	0	0	1	0	1	0	1	1	-1.85066	0.970056	-0.0768021	0.638103	1.25924	2018	5	1	0.970056
1	2	3	2	29	8.41	9.54681	1	1	1	0	1	1	0	0	0	0	0	1	1	1	1	0	1	1	-1.73606	0.267802	-0.447637	-0.366381	-0.307088	2018	5	1	0.267802
1	4	3	1	27	7.29	8.9872	1	1	1	0	0	1	0	1	0	1	0	0	1	0	0	2	1	1	-2.59438	-0.426028	-0.447637	-0.366381	-0.307088	2018	5	1	-0.426028
1	3	3	1	27	7.29	9.21034	1	1	1	0	0	1	0	0	0	0	1	1	1	0	1	0	1	1	-2.10954	0.207545	-0.0768021	-0.366381	-0.307088	2018	5	1	0.207545
1	5	3	1	32	10.24	9.21034	1	1	1	0	0	1	0	0	0	0	1	0	1	1	0	2	1	1	-2.47878	0.445284	3.96191	-0.366381	-0.307088	2018	5	1	0.445284
1	3	3	3	28	7.84	9.21034	1	1	1	0	0	1	0	0	0	0	0	1	1	0	1	1	1	1	-1.84575	0.179133	-0.447637	-0.366381	-0.307088	2018	5	1	0.179133
1	3	3	2	29	8.41	8.9872	0	1	1	0	0	1	0	1	0	1	1	0	1	0	1	0	1	1	-2.11645	-0.0396906	-0.447637	-0.366381	-0.307088	2018	5	1	-0.0396906
1	4	3	1	34	11.56	9.10498	1	1	1	0	0	1	0	0	0	0	1	0	1	1	0	2	1	1	-2.07867	0.232504	-0.0768021	-0.366381	-0.307088	2018	5	1	0.232504
1	1	3	1	32	10.24	8.29405	1	0	1	0	0	1	0	0	0	0	0	0	1	0	0	2	0	1	-2.47878	-0.332583	-0.447637	-0.366381	-0.307088	2018	5	1	-0.332583
1	1	3	5	25	6.25	9.10498	1	0	1	0	0	1	0	0	0	0	0	0	1	0	1	0	1	1	-2.13537	0.12833	-0.447637	-1.24365	-0.307088	2018	5	1	0.12833
1	2	3	2	29	8.41	9.39266	0	1	1	0	0	1	1	0	0	0	0	1	1	1	1	1	1	1	-1.94309	0.484842	0.717477	-0.366381	-0.307088	2018	5	1	0.484842
1	4	3	3	33	10.89	9.39266	1	1	1	0	0	1	0	0	0	0	0	0	1	0	0	2	1	1	-2.04322	0.202824	-0.447637	-1.24365	-0.307088	2018	5	1	0.202824
1	4	3	3	31	9.61	8.85367	1	1	1	1	0	1	0	0	0	0	0	0	1	0	1	0	0	1	-2.47878	0.0961904	0.717477	-0.239161	-0.307088	2018	5	1	0.0961904
1	3	3	3	22	4.84	8.9872	0	1	1	0	0	1	0	0	0	0	0	0	1	0	0	2	1	1	-2.47878	-0.654822	-0.447637	1.51537	-0.307088	2018	5	1	-0.654822
1	4	3	2	28	7.84	8.85367	1	1	1	0	0	1	0	0	0	0	0	0	1	0	0	2	0	1	-2.25885	0.0868544	-0.0768021	-0.366381	-0.307088	2018	5	1	0.0868544
1	1	3	2	24	5.76	8.00637	0	0	1	0	0	1	0	0	0	0	1	1	1	0	0	2	0	1	-2.18801	0.144119	-0.0768021	-0.366381	-0.307088	2018	5	1	0.144119
1	3	3	2	26	6.76	9.90349	0	1	1	0	0	1	0	1	1	0	0	0	1	0	1	0	1	1	-1.17713	0.858546	-0.447637	-1.37087	-0.307088	2018	5	1	0.858546
1	1	3	1	27	7.29	8.07091	1	0	1	0	0	1	0	0	0	0	0	0	1	0	1	0	0	1	-2.57017	-0.589767	-0.447637	0.510883	-0.307088	2018	5	1	-0.589767
1	3	3	1	23	5.29	8.77956	0	0	1	0	0	1	0	0	0	0	0	0	1	0	1	0	0	1	-2.42564	-0.611861	-0.447637	1.51537	-0.307088	2018	5	1	-0.611861
1	2	3	1	22	4.84	8.07091	0	0	1	0	0	1	0	0	0	0	1	0	1	0	0	2	0	1	-2.57017	0.571748	-0.0768021	-0.239161	1.25924	2018	5	1	0.571748
1	1	3	2	30	9	9.61581	1	0	1	0	0	1	0	0	0	0	0	1	1	1	0	2	1	1	-1.50517	0.740476	-0.0768021	-0.239161	-0.307088	2018	5	1	0.740476
1	3	3	3	34	11.56	8.79482	0	1	1	1	0	1	0	0	0	0	0	0	1	1	0	2	0	1	-2.47878	-0.332583	-0.447637	-0.366381	-0.307088	2018	5	1	-0.332583
1	3	3	3	32	10.24	8.9872	1	1	1	1	0	1	0	0	0	0	0	0	1	1	0	2	1	1	-2.20761	0.776562	0.717477	-3.12539	-0.307088	2018	5	1	0.776562
1	4	3	2	33	10.89	9.61581	1	1	1	0	1	1	0	0	0	0	0	0	1	1	1	0	1	1	-2.13537	-0.0549814	-0.447637	-0.366381	-0.307088	2018	5	1	-0.0549814
1	1	3	1	26	6.76	8.51719	1	0	1	0	0	1	0	0	0	0	0	0	1	0	1	0	0	1	-2.21597	0.205917	0.346643	-1.24365	-0.307088	2018	5	1	0.205917
1	3	3	1	33	10.89	8.92266	1	1	1	0	0	1	0	1	1	0	0	0	1	0	0	2	0	1	-2.15465	0.00067178	2.7968	1.51537	-0.307088	2018	5	1	0.00067178
1	1	3	1	26	6.76	8.29405	1	0	1	0	0	1	0	0	0	0	0	0	1	0	0	2	0	1	-2.30364	-0.00769314	-0.447637	-1.24365	-0.307088	2018	5	1	-0.00769314
1	3	3	2	27	7.29	9.61581	0	1	1	0	1	1	0	0	0	0	1	1	1	0	1	0	1	1	-1.99555	0.0580416	-0.447637	-0.366381	-0.307088	2018	5	1	0.0580416
1	3	3	1	30	9	8.6125	0	1	1	0	0	1	0	0	0	0	0	0	1	0	0	2	0	1	-2.59438	-0.426028	-0.447637	-0.366381	-0.307088	2018	5	1	-0.426028
1	2	3	2	29	8.41	10.4631	0	1	1	0	1	1	1	0	0	0	0	1	1	1	1	1	1	1	-1.84575	0.465165	-0.0768021	-0.239161	-0.307088	2018	5	1	0.465165
1	3	3	1	28	7.84	9.21034	0	1	1	1	0	1	0	1	0	1	0	0	1	0	1	0	1	1	-2.37517	-0.248828	-0.447637	-0.366381	-0.307088	2018	5	1	-0.248828
1	1	3	1	31	9.61	9.10498	0	0	1	0	0	1	0	0	0	0	0	1	1	1	0	2	1	1	-1.78941	0.224682	-0.447637	-0.366381	-0.307088	2018	5	1	0.224682
1	3	3	1	32	10.24	8.9872	0	1	1	0	0	1	0	0	0	0	0	0	1	0	0	2	1	1	-2.59438	-0.0454524	-0.0768021	-1.37087	-0.307088	2018	5	1	-0.0454524
1	4	3	3	33	10.89	8.9872	0	1	1	0	0	1	0	1	0	1	0	0	1	0	1	0	1	1	-2.47878	-0.193655	-0.447637	-1.37087	-0.307088	2018	5	1	-0.193655
1	1	3	1	34	11.56	8.69951	1	0	1	0	0	1	0	0	0	0	0	0	1	0	1	0	0	1	-2.13537	-0.135573	-0.0768021	1.51537	-0.307088	2018	5	1	-0.135573
1	3	3	1	25	6.25	9.39266	1	0	1	0	1	1	0	0	0	0	0	1	1	0	0	2	1	1	-1.96898	-0.242714	-0.447637	1.51537	-0.307088	2018	5	1	-0.242714
1	1	3	1	29	8.41	8.41183	0	0	1	0	0	1	0	0	0	0	0	0	1	1	1	0	0	1	-2.11594	-0.0392726	-0.447637	-0.366381	-0.307088	2018	5	1	-0.0392726
1	4	3	2	30	9	9.90349	1	1	1	0	1	1	0	0	0	0	0	1	1	1	1	1	1	1	-1.67341	1.90051	-0.447637	-0.366381	3.29482	2018	5	1	1.90051
1	3	3	2	32	10.24	8.85367	1	1	1	0	0	1	0	0	0	0	0	0	1	1	0	2	0	1	-2.14679	-0.38645	-0.447637	1.51537	-0.307088	2018	5	1	-0.38645
1	2	3	1	26	6.76	9.21034	1	1	1	0	0	1	0	0	0	0	0	0	1	0	0	2	1	1	-1.94209	-0.082057	-0.447637	0.510883	-0.307088	2018	5	1	-0.082057
1	2	3	2	18	3.24	8.85367	0	0	1	0	0	1	0	0	0	0	0	0	1	0	0	2	0	1	-2.55828	0.211429	-0.0768021	-2.12091	-0.307088	2018	5	1	0.211429
1	3	3	4	31	9.61	8.9872	1	1	1	0	0	1	0	0	0	0	0	1	1	0	1	1	1	1	-1.84575	0.179133	-0.447637	-0.366381	-0.307088	2018	5	1	0.179133
1	1	3	2	31	9.61	8.29405	1	0	1	0	0	1	0	0	0	0	0	0	1	0	1	0	0	1	-2.30364	0.193384	0.717477	-0.366381	-0.307088	2018	5	1	0.193384
1	2	3	3	28	7.84	9.4727	0	1	1	0	1	1	0	0	0	0	1	0	1	0	1	1	1	1	-1.91068	0.765589	3.96191	0.638103	-0.307088	2018	5	1	0.765589
1	5	3	3	34	11.56	9.90349	1	1	1	0	0	1	0	1	0	1	0	0	1	0	1	0	1	1	-2.47878	-0.332583	-0.447637	-0.366381	-0.307088	2018	5	1	-0.332583
1	1	3	1	30	9	8.00637	0	0	1	0	0	1	0	0	0	0	0	0	1	0	1	0	0	1	-2.83629	-0.438266	-0.447637	-1.24365	-0.307088	2018	5	1	-0.438266
1	5	3	1	33	10.89	10.309	0	1	1	1	1	1	0	0	0	0	0	1	1	1	1	1	1	1	-2.03679	-0.114222	-0.447637	0.638103	-0.307088	2018	5	1	-0.114222
1	1	3	3	24	5.76	8.9872	1	0	1	0	0	1	0	0	0	0	0	0	1	0	1	0	1	1	-2.13537	0.12833	-0.447637	-1.24365	-0.307088	2018	5	1	0.12833
1	2	3	3	34	11.56	10.309	1	1	1	1	1	1	1	0	0	0	0	1	1	1	0	2	1	1	-1.5803	1.14467	-0.447637	0.638103	1.72849	2018	5	1	1.14467
1	3	3	1	25	6.25	8.69951	1	1	1	0	0	1	0	0	0	0	0	0	1	0	1	0	0	1	-2.11645	-0.178618	-0.447637	0.638103	-0.307088	2018	5	1	-0.178618
1	2	3	4	25	6.25	9.21034	0	1	1	1	1	1	0	0	0	0	1	0	1	1	1	0	1	1	-2.07867	-0.148072	-0.447637	0.638103	-0.307088	2018	5	1	-0.148072
1	3	3	1	29	8.41	8.9872	0	1	1	0	0	1	0	0	0	0	0	0	1	0	0	2	1	1	-2.37517	-0.248828	-0.447637	-0.366381	-0.307088	2018	5	1	-0.248828
1	5	3	1	34	11.56	9.21034	1	1	1	0	0	0	0	0	0	0	0	0	1	0	0	2	1	1	-2.59438	-0.426028	-0.447637	-0.366381	-0.307088	2018	5	1	-0.426028
1	4	3	3	31	9.61	9.30565	1	1	1	0	0	1	0	0	0	0	0	0	1	0	0	2	1	1	-2.00805	0.432327	0.717477	-0.366381	-0.307088	2018	5	1	0.432327
1	5	3	1	29	8.41	8.85367	0	1	1	0	1	1	0	0	0	0	1	0	1	0	0	2	0	1	-2.39974	-0.26869	-0.447637	-0.366381	-0.307088	2018	5	1	-0.26869
1	3	3	2	34	11.56	9.61581	1	1	1	0	1	1	0	0	0	0	1	1	1	1	0	2	1	1	-1.73606	0.267802	-0.447637	-0.366381	-0.307088	2018	5	1	0.267802
1	3	3	3	28	7.84	9.90349	0	0	1	0	1	1	0	0	0	0	1	1	1	1	1	0	1	1	-1.86015	0.270215	-0.0768021	0.638103	-0.307088	2018	5	1	0.270215
1	4	3	1	34	11.56	9.21034	1	1	1	0	0	1	0	1	1	0	0	0	1	0	1	0	1	1	-2.11645	0.344698	0.717477	-0.366381	-0.307088	2018	5	1	0.344698
1	1	3	1	26	6.76	8.66561	0	0	1	0	0	1	0	0	0	0	0	0	1	0	1	1	0	1	-1.93924	-0.218674	-0.447637	1.51537	-0.307088	2018	5	1	-0.218674
1	3	3	1	33	10.89	9.04782	0	1	1	0	1	1	0	0	0	0	1	0	1	1	1	0	1	1	-2.11594	-0.361512	-0.447637	1.51537	-0.307088	2018	5	1	-0.361512
1	2	3	2	32	10.24	9.90349	1	1	1	0	1	1	0	0	0	0	1	1	1	1	0	2	1	1	-1.73606	0.835449	-0.447637	1.51537	1.72849	2018	5	1	0.835449
1	4	3	2	30	9	9.21034	1	1	1	0	0	1	0	1	1	0	0	0	1	1	1	0	1	1	-1.85066	0.867336	-0.447637	-0.366381	1.25924	2018	5	1	0.867336
1	3	3	1	32	10.24	8.69951	0	0	1	0	0	1	0	0	0	0	0	0	1	0	0	2	0	1	-2.47878	-0.288198	-0.447637	-0.239161	-0.307088	2018	5	1	-0.288198
1	5	3	2	31	9.61	8.9872	1	1	1	0	0	1	0	0	0	0	0	0	1	0	1	0	1	1	-2.2813	-0.172943	-0.447637	-0.366381	-0.307088	2018	5	1	-0.172943
1	3	3	1	30	9	8.92266	0	1	1	0	0	1	0	0	0	0	1	0	1	0	0	2	0	1	-2.35054	-0.228915	-0.447637	-0.366381	-0.307088	2018	5	1	-0.228915
1	5	3	3	27	7.29	10.5966	1	1	1	0	1	1	0	0	0	0	1	1	1	1	0	2	1	1	-2.10954	-0.173031	-0.447637	0.638103	-0.307088	2018	5	1	-0.173031
1	3	3	1	31	9.61	9.90349	1	1	1	0	0	1	0	1	1	0	0	0	1	0	1	0	1	1	-1.54063	0.609099	-0.447637	-1.24365	-0.307088	2018	5	1	0.609099
1	3	3	3	24	5.76	8.9872	0	1	1	0	0	1	0	0	0	0	0	0	1	0	0	2	1	1	-2.30364	-0.00769314	-0.447637	-1.24365	-0.307088	2018	5	1	-0.00769314
1	3	3	1	31	9.61	8.16052	0	1	1	0	0	1	0	0	0	0	0	0	1	0	0	2	0	1	-2.25492	-0.151623	-0.447637	-0.366381	-0.307088	2018	5	1	-0.151623
1	3	3	1	34	11.56	8.9872	0	1	1	0	0	1	0	0	0	0	0	0	1	0	0	2	1	1	-2.47878	-0.189842	0.346643	-0.366381	-0.307088	2018	5	1	-0.189842
1	3	3	3	32	10.24	9.21034	1	1	1	0	0	1	0	1	1	0	1	1	1	1	0	2	1	1	-2.03679	-0.114222	-0.447637	0.638103	-0.307088	2018	5	1	-0.114222
1	3	3	2	33	10.89	9.90349	1	1	1	1	1	1	0	0	0	0	1	1	1	1	0	2	1	1	-1.63723	0.406035	-0.0768021	0.510883	-0.307088	2018	5	1	0.406035
1	3	3	2	30	9	9.21034	1	1	1	0	0	1	0	1	0	1	0	0	1	1	0	2	1	1	-2.02548	0.176591	0.346643	-0.366381	-0.307088	2018	5	1	0.176591
1	3	3	5	31	9.61	8.69951	1	1	1	0	0	1	0	0	0	0	0	0	1	0	0	2	0	1	-2.47878	-0.149271	-0.447637	-1.24365	-0.307088	2018	5	1	-0.149271
1	4	3	1	31	9.61	8.9872	0	1	1	1	0	1	0	0	0	0	0	0	1	0	0	2	1	1	-2.61957	1.53446	0.717477	0.510883	3.76408	2018	5	1	1.53446
1	3	3	1	32	10.24	8.9872	0	1	1	0	0	1	0	0	0	0	0	0	1	1	0	2	1	1	-2.15465	-0.070567	-0.447637	-0.366381	-0.307088	2018	5	1	-0.070567
1	4	3	2	32	10.24	9.30565	0	1	1	0	1	1	0	0	0	0	0	0	1	0	0	2	1	1	-2.42564	-0.611861	-0.447637	1.51537	-0.307088	2018	5	1	-0.611861
1	4	3	3	34	11.56	9.21034	1	1	1	0	0	1	0	0	0	0	0	0	1	0	0	2	1	1	-2.30364	-0.00769314	-0.447637	-1.24365	-0.307088	2018	5	1	-0.00769314
1	2	3	2	28	7.84	9.21034	0	0	1	0	0	1	0	0	0	0	0	0	1	0	0	2	1	1	-1.86553	0.642076	0.717477	-1.49809	-0.307088	2018	5	1	0.642076
1	3	3	1	21	4.41	8.85367	1	0	1	0	0	1	0	0	0	0	0	0	1	0	1	0	0	1	-2.42012	-0.182444	-0.0768021	0.638103	-0.307088	2018	5	1	-0.182444
1	4	3	1	32	10.24	8.69951	0	1	1	0	0	1	0	0	0	0	0	0	1	0	0	2	0	1	-2.83629	-0.760506	-0.447637	0.638103	-0.307088	2018	5	1	-0.760506
1	4	3	1	34	11.56	10.8198	0	1	1	0	1	1	1	0	0	0	0	1	1	1	1	0	1	1	-1.84575	0.362445	-0.447637	-1.24365	-0.307088	2018	5	1	0.362445
1	3	3	2	29	8.41	9.21034	0	1	1	0	1	1	0	0	0	0	1	1	1	0	1	1	1	1	-1.59124	0.384869	-0.447637	-0.366381	-0.307088	2018	5	1	0.384869
1	2	3	1	31	9.61	10.1266	0	1	1	0	1	1	0	0	0	0	0	1	1	1	1	0	1	1	-1.73606	0.312186	-0.447637	-0.239161	-0.307088	2018	5	1	0.312186
1	4	3	3	34	11.56	9.21034	0	1	1	1	1	1	0	0	0	0	0	1	1	1	0	2	1	1	-1.95305	0.275712	-0.447637	-1.24365	-0.307088	2018	5	1	0.275712
1	3	3	3	32	10.24	10.5966	0	1	1	0	1	1	0	0	0	0	1	1	1	1	0	2	1	1	-1.59124	0.0626293	-0.447637	1.51537	-0.307088	2018	5	1	0.0626293
1	1	3	1	21	4.41	8.24276	0	0	1	0	0	1	0	0	0	0	0	0	1	0	0	2	0	1	-2.17057	0.09988	-0.447637	-1.24365	-0.307088	2018	5	1	0.09988
1	2	3	1	32	10.24	9.39266	0	1	1	0	0	1	0	0	0	0	0	0	1	0	0	2	1	1	-2.13537	0.0839462	-0.447637	-1.37087	-0.307088	2018	5	1	0.0839462
1	1	3	3	30	9	9.90349	1	0	1	1	0	1	0	1	1	0	1	0	1	1	1	0	1	1	-1.60654	0.984585	0.717477	-1.11642	-0.307088	2018	5	1	0.984585
1	1	3	2	25	6.25	9.21034	1	0	1	0	0	1	0	0	0	0	1	0	1	1	1	0	1	1	-1.76689	1.34299	3.96191	-2.24813	-0.307088	2018	5	1	1.34299
1	1	3	2	25	6.25	8.45532	0	0	1	0	0	1	0	0	0	0	1	1	1	0	1	1	0	1	-2.05807	1.12464	-0.0768021	-1.24365	1.25924	2018	5	1	1.12464
1	3	3	1	33	10.89	8.51719	1	1	1	0	0	1	0	0	0	0	1	0	1	0	0	2	0	1	-2.37517	-0.248828	-0.447637	-0.366381	-0.307088	2018	5	1	-0.248828
1	3	3	2	33	10.89	9.10498	0	1	1	0	0	1	0	0	0	0	0	0	1	0	0	2	1	1	-2.07867	0.983463	-0.0768021	0.638103	1.72849	2018	5	1	0.983463
1	3	3	2	34	11.56	9.90349	1	1	1	0	1	1	0	1	1	0	1	1	1	0	0	2	1	1	-1.73606	0.370522	-0.0768021	0.638103	-0.307088	2018	5	1	0.370522
1	2	3	2	31	9.61	9.90349	0	1	1	0	1	1	1	0	0	0	1	1	1	0	1	1	1	1	-1.7895	0.327326	-0.0768021	0.638103	-0.307088	2018	5	1	0.327326
1	3	3	2	34	11.56	9.61581	0	1	1	0	1	1	0	0	0	0	1	1	1	0	0	2	1	1	-2.03679	-0.114222	-0.447637	0.638103	-0.307088	2018	5	1	-0.114222
1	1	3	1	27	7.29	8.85367	0	0	1	0	0	1	0	0	0	0	1	1	1	1	0	2	0	1	-1.90547	1.75685	-0.0768021	-0.366381	2.82556	2018	5	1	1.75685
1	1	3	2	23	5.29	8.85367	1	0	1	0	0	1	1	0	0	0	0	0	1	1	1	1	0	1	-1.57274	0.260898	-0.447637	0.638103	-0.307088	2018	5	1	0.260898
1	3	3	1	32	10.24	9.74097	0	1	1	0	1	1	1	0	0	0	1	0	1	1	1	0	1	1	-1.78066	0.656715	-0.0768021	-1.24365	-0.307088	2018	5	1	0.656715
1	3	3	1	28	7.84	10.309	1	0	1	0	0	1	0	0	0	0	0	0	1	1	0	2	1	1	-1.66511	0.328968	0.346643	0.638103	-0.307088	2018	5	1	0.328968
1	5	3	1	28	7.84	8.77956	1	1	1	0	0	1	0	0	0	0	0	0	1	0	0	2	0	1	-2.47878	-0.149271	-0.447637	-1.24365	-0.307088	2018	5	1	-0.149271
1	2	3	1	31	9.61	10.5966	0	1	1	1	1	1	0	1	0	1	1	0	1	0	1	0	1	1	-1.86553	-0.159096	-0.447637	1.51537	-0.307088	2018	5	1	-0.159096
1	5	3	2	34	11.56	8.41183	0	1	1	0	0	1	0	0	0	0	0	0	1	0	0	2	0	1	-2.42564	-0.611861	-0.447637	1.51537	-0.307088	2018	5	1	-0.611861
1	4	3	1	29	8.41	9.90349	1	1	1	1	1	1	0	0	0	0	0	0	1	1	1	0	1	1	-1.52957	0.112484	-0.447637	1.51537	-0.307088	2018	5	1	0.112484
1	4	3	1	26	6.76	8.85367	0	1	1	0	0	1	0	0	0	0	0	0	1	0	0	2	0	1	-2.59438	-0.103789	-0.447637	-2.24813	-0.307088	2018	5	1	-0.103789
1	4	3	4	31	9.61	8.85367	1	1	1	0	0	1	0	1	0	1	0	0	1	0	1	0	0	1	-2.30364	-0.191005	-0.447637	-0.366381	-0.307088	2018	5	1	-0.191005
1	3	3	2	32	10.24	9.90349	0	1	1	0	0	1	0	0	0	0	1	0	1	0	0	2	1	1	-2.47878	0.235118	0.717477	-1.24365	-0.307088	2018	5	1	0.235118
1	3	3	1	30	9	8.85367	0	1	1	0	0	1	0	0	0	0	0	0	1	0	1	1	0	1	-2.49281	-0.116226	-0.447637	-1.11642	-0.307088	2018	5	1	-0.116226
1	3	3	2	32	10.24	9.21034	0	1	1	0	0	1	0	1	0	1	0	0	1	0	1	0	1	1	-2.2813	0.054753	-0.447637	-1.11642	-0.307088	2018	5	1	0.054753
1	1	3	1	34	11.56	8.85367	1	0	1	0	0	1	0	0	0	0	0	1	1	1	1	0	0	1	-1.90547	0.130862	-0.447637	-0.366381	-0.307088	2018	5	1	0.130862
1	2	3	2	32	10.24	9.61581	0	1	1	0	1	1	1	0	0	0	0	1	1	1	0	2	1	1	-2.03679	0.167446	0.346643	-0.366381	-0.307088	2018	5	1	0.167446
1	4	3	3	32	10.24	9.90349	0	1	1	1	1	1	1	0	0	0	1	0	1	1	1	1	1	1	-1.88022	0.0123437	-0.447637	0.638103	-0.307088	2018	5	1	0.0123437
1	3	3	1	31	9.61	8.9872	0	1	1	0	1	1	0	0	0	0	0	0	1	0	0	2	1	1	-2.53491	-0.561268	-0.447637	0.510883	-0.307088	2018	5	1	-0.561268
1	2	3	1	28	7.84	8.69951	0	0	1	0	0	1	0	0	0	0	0	0	1	0	1	0	0	1	-1.80511	0.270321	-0.0768021	0.510883	-0.307088	2018	5	1	0.270321
1	3	3	1	28	7.84	8.9872	0	1	1	0	0	1	0	0	0	0	0	0	1	0	1	0	1	1	-2.60671	-0.435996	-0.447637	-0.366381	-0.307088	2018	5	1	-0.435996
1	3	3	2	27	7.29	9.30565	0	1	1	0	0	1	0	0	0	0	0	0	1	0	1	1	1	1	-2.23689	-0.137043	-0.447637	-0.366381	-0.307088	2018	5	1	-0.137043
1	3	3	2	31	9.61	9.21034	1	1	1	0	0	1	0	0	0	0	0	0	1	0	0	2	1	1	-2.32713	-0.165611	-0.447637	-0.239161	-0.307088	2018	5	1	-0.165611
1	3	3	2	29	8.41	9.90349	1	1	1	0	1	1	0	0	0	0	0	0	1	1	0	2	1	1	-1.33791	0.692378	-0.0768021	0.638103	-0.307088	2018	5	1	0.692378
1	4	3	1	31	9.61	8.9872	1	1	1	0	0	1	1	0	0	0	0	0	1	0	0	2	1	1	-2.21597	-0.303447	-0.447637	0.510883	-0.307088	2018	5	1	-0.303447
1	3	3	2	34	11.56	9.90349	1	1	1	0	0	1	0	0	0	0	0	1	1	0	0	2	1	1	-1.31772	0.525382	-0.0768021	1.51537	-0.307088	2018	5	1	0.525382
1	1	3	1	27	7.29	8.41183	0	0	1	0	0	1	0	0	0	0	0	0	1	1	1	0	0	1	-2.25885	0.270166	-0.0768021	-1.24365	-0.307088	2018	5	1	0.270166
1	1	3	2	28	7.84	8.51719	1	0	1	0	0	1	0	0	0	0	0	0	1	0	1	1	0	1	-2.07867	-0.00914474	-0.447637	-0.366381	-0.307088	2018	5	1	-0.00914474
1	1	3	5	28	7.84	8.51719	1	0	1	0	0	1	0	0	0	0	0	0	1	0	0	2	0	1	-2.32713	-0.348923	-0.447637	0.638103	-0.307088	2018	5	1	-0.348923
1	4	3	4	27	7.29	9.21034	0	1	1	0	0	1	0	1	1	0	0	0	1	0	1	0	1	1	-2.21597	0.0187922	-0.447637	-1.37087	-0.307088	2018	5	1	0.0187922
1	6	3	1	32	10.24	9.21034	0	1	1	0	0	1	0	0	0	0	0	0	1	0	0	2	1	1	-2.30364	0.698882	-0.447637	-0.366381	1.72849	2018	5	1	0.698882
1	3	3	3	24	5.76	9.54681	1	0	1	0	0	1	0	1	0	1	0	0	1	0	1	0	1	1	-2.13537	0.820501	-0.447637	-1.24365	1.25924	2018	5	1	0.820501
1	2	3	2	26	6.76	9.10498	0	1	1	0	0	1	0	0	0	0	0	0	1	0	1	0	1	1	-2.47878	-0.332583	-0.447637	-0.366381	-0.307088	2018	5	1	-0.332583
1	3	3	3	26	6.76	8.51719	1	1	1	0	0	1	0	0	0	0	0	0	1	0	0	2	0	1	-2.30427	-0.0525817	-0.447637	-1.37087	-0.307088	2018	5	1	-0.0525817
1	3	3	3	33	10.89	8.77956	1	1	1	0	0	1	0	0	0	0	0	0	1	1	0	2	0	1	-1.97453	0.276113	0.717477	0.510883	-0.307088	2018	5	1	0.276113
1	5	3	2	30	9	9.4727	0	1	1	1	0	1	0	0	0	0	0	0	1	0	1	0	1	1	-2.35568	-0.233071	-0.447637	-0.366381	-0.307088	2018	5	1	-0.233071
1	1	3	1	27	7.29	8.29405	0	0	1	0	0	0	0	0	0	0	1	1	1	0	1	0	0	1	-2.10954	0.350285	0.717477	-0.366381	-0.307088	2018	5	1	0.350285
1	5	3	2	31	9.61	10.4341	1	1	1	0	1	1	0	0	0	0	0	1	1	1	0	2	1	1	-1.22009	2.3291	0.717477	1.51537	3.29482	2018	5	1	2.3291
1	3	3	2	32	10.24	9.21034	1	1	1	0	0	1	0	1	0	1	0	0	1	0	1	0	1	1	-2.37517	-0.109901	-0.447637	-1.37087	-0.307088	2018	5	1	-0.109901
1	3	3	2	26	6.76	9.21034	0	0	1	0	0	1	0	0	0	0	0	1	1	0	1	1	1	1	-2.2643	-0.159206	-0.447637	-0.366381	-0.307088	2018	5	1	-0.159206
1	3	3	3	32	10.24	8.9872	1	1	1	0	0	1	0	0	0	0	0	0	1	0	0	2	1	1	-2.42564	-0.289621	-0.447637	-0.366381	-0.307088	2018	5	1	-0.289621
1	1	3	3	33	10.89	8.69951	0	0	1	1	0	1	0	0	0	0	0	0	1	0	1	0	0	1	-2.13537	0.19048	0.717477	0.638103	-0.307088	2018	5	1	0.19048
1	3	3	6	29	8.41	9.10498	1	1	1	0	0	1	0	1	1	0	0	0	1	0	1	0	1	1	-1.68994	0.488397	-0.447637	-1.24365	-0.307088	2018	5	1	0.488397
1	1	3	5	32	10.24	8.69951	1	0	1	0	0	1	0	0	0	0	0	0	1	0	0	2	0	1	-2.13537	-0.193909	-0.447637	0.638103	-0.307088	2018	5	1	-0.193909
1	3	3	2	25	6.25	9.61581	0	1	1	1	1	1	0	0	0	0	0	0	1	0	1	1	1	1	-2.13537	0.267258	-0.447637	-2.24813	-0.307088	2018	5	1	0.267258
1	3	3	5	27	7.29	8.9872	0	1	1	1	1	1	0	0	0	0	0	0	1	0	1	1	1	1	-2.39974	-0.59093	-0.447637	1.51537	-0.307088	2018	5	1	-0.59093
1	1	3	3	22	4.84	8.29405	0	0	1	0	0	1	0	0	0	0	0	0	1	1	1	0	0	1	-2.59438	-0.242717	-0.447637	-1.24365	-0.307088	2018	5	1	-0.242717
1	4	3	3	33	10.89	8.9872	1	1	1	1	0	1	0	0	0	0	0	0	1	0	0	2	1	1	-2.30364	-0.0882844	-0.0768021	0.638103	-0.307088	2018	5	1	-0.0882844
1	1	3	1	28	7.84	9.39266	0	0	1	0	0	1	1	0	0	0	0	1	1	1	0	2	1	1	-1.5803	0.393715	-0.447637	-0.366381	-0.307088	2018	5	1	0.393715
1	1	3	1	29	8.41	8.55641	1	0	1	0	0	1	0	0	0	0	0	0	1	0	0	2	0	1	-2.06414	0.185911	-0.447637	-1.24365	-0.307088	2018	5	1	0.185911
1	4	3	2	32	10.24	8.6125	0	1	1	0	0	1	0	0	0	0	0	0	1	0	0	2	0	1	-2.53491	-0.561268	-0.447637	0.510883	-0.307088	2018	5	1	-0.561268
1	4	3	2	30	9	8.9872	1	1	1	0	0	1	0	1	0	1	0	0	1	0	1	0	1	1	-1.99138	1.50409	-0.0768021	0.510883	2.82556	2018	5	1	1.50409
1	3	3	1	30	9	8.9872	0	1	1	0	0	1	0	0	0	0	0	0	1	0	0	2	1	1	-2.53491	-0.0113323	-0.447637	-2.12091	-0.307088	2018	5	1	-0.0113323
1	2	3	2	30	9	10.1266	1	0	1	1	0	1	0	0	0	0	1	0	1	0	1	1	1	1	-1.52535	0.540852	-0.0768021	0.638103	-0.307088	2018	5	1	0.540852
1	4	3	2	26	6.76	8.69951	0	1	1	0	0	1	0	1	0	1	0	0	1	0	1	0	0	1	-2.53491	0.087024	0.346643	-2.24813	-0.307088	2018	5	1	0.087024
1	2	3	2	26	6.76	9.39266	0	1	1	0	1	1	0	0	0	0	1	1	1	1	0	2	1	1	-2.03679	0.127427	-0.0768021	0.638103	-0.307088	2018	5	1	0.127427
1	1	3	1	24	5.76	8.69951	0	0	1	0	0	1	0	0	0	0	0	0	1	0	0	2	0	1	-2.13537	0.12833	-0.447637	-1.24365	-0.307088	2018	5	1	0.12833
1	1	3	1	28	7.84	8.85367	0	0	1	0	0	1	0	0	0	0	0	1	1	1	1	0	0	1	-1.90547	0.837491	0.717477	-2.24813	-0.307088	2018	5	1	0.837491
1	1	3	1	28	7.84	8.85367	0	0	1	0	0	1	0	0	0	0	0	0	1	0	0	2	0	1	-1.86564	0.588021	-0.0768021	-1.24365	-0.307088	2018	5	1	0.588021
1	4	3	1	30	9	9.79813	0	1	1	1	1	1	0	0	0	0	0	0	1	0	1	1	1	1	-2.30364	-0.513245	-0.447637	1.51537	-0.307088	2018	5	1	-0.513245
1	3	3	2	29	8.41	9.39266	1	1	1	0	0	1	0	0	0	0	0	0	1	0	0	2	1	1	-1.99138	-0.260823	-0.447637	1.51537	-0.307088	2018	5	1	-0.260823
1	4	3	3	28	7.84	8.9872	1	1	1	0	0	1	0	0	0	0	0	0	1	0	0	2	1	1	-2.44656	-0.163793	0.346643	-0.366381	-0.307088	2018	5	1	-0.163793
1	2	3	1	27	7.29	9.61581	1	1	1	1	0	1	0	1	0	1	0	1	1	1	1	0	1	1	-1.73606	0.0844898	-0.447637	0.510883	-0.307088	2018	5	1	0.0844898
1	4	3	3	31	9.61	8.9872	0	1	1	0	0	1	0	0	0	0	0	0	1	0	0	2	1	1	-2.32214	-0.528196	-0.447637	1.51537	-0.307088	2018	5	1	-0.528196
1	3	3	2	33	10.89	9.61581	1	1	1	0	1	0	0	0	0	0	0	0	1	1	1	0	1	1	-1.52957	0.801347	-0.447637	-2.12091	-0.307088	2018	5	1	0.801347
1	6	3	1	33	10.89	9.21034	1	1	1	0	0	1	0	1	0	1	0	0	1	0	1	0	1	1	-2.37517	-0.248828	-0.447637	-0.366381	-0.307088	2018	5	1	-0.248828
1	1	3	1	30	9	8.92266	0	0	1	0	0	1	0	0	0	0	0	0	1	0	1	0	0	1	-2.15519	-0.00885234	0.717477	1.51537	-0.307088	2018	5	1	-0.00885234
1	2	3	1	30	9	8.9872	0	1	1	1	1	1	0	0	0	0	0	0	1	1	1	0	1	1	-2.15465	-0.00841771	0.717477	1.51537	-0.307088	2018	5	1	-0.00841771
1	2	3	2	30	9	8.00637	0	1	1	0	0	1	0	1	0	1	0	0	1	1	1	0	0	1	-2.50607	-0.676882	-0.447637	1.51537	-0.307088	2018	5	1	-0.676882
1	3	3	1	24	5.76	9.39266	1	0	1	0	0	1	0	0	0	0	1	0	1	0	1	1	1	1	-2.33152	0.0281115	-0.0768021	-0.366381	-0.307088	2018	5	1	0.0281115
1	1	3	4	28	7.84	8.29405	1	0	1	0	0	1	0	0	0	0	0	0	1	1	0	2	0	1	-2.30364	-0.191005	-0.447637	-0.366381	-0.307088	2018	5	1	-0.191005
1	3	3	2	30	9	8.92266	0	1	1	0	0	1	0	0	0	0	0	0	1	0	0	2	0	1	-2.47878	-0.149271	-0.447637	-1.24365	-0.307088	2018	5	1	-0.149271
1	5	3	2	30	9	9.4727	1	1	1	0	0	0	0	0	0	0	0	0	1	1	0	2	1	1	-1.9878	-0.0746219	-0.447637	0.638103	-0.307088	2018	5	1	-0.0746219
1	3	3	2	29	8.41	9.90349	0	1	1	0	1	1	0	0	0	0	0	0	1	0	0	2	1	1	-1.99138	1.0226	3.96191	-1.24365	-0.307088	2018	5	1	1.0226
1	4	3	2	21	4.41	8.41183	1	0	1	0	0	1	0	0	0	0	0	0	1	0	0	2	0	1	-2.67075	-0.304452	-0.447637	-1.24365	-0.307088	2018	5	1	-0.304452
1	4	3	1	24	5.76	9.21034	1	1	1	0	0	1	0	0	0	0	0	0	1	0	1	0	1	1	-2.35568	-0.138527	-0.447637	-1.49809	-0.307088	2018	5	1	-0.138527
1	3	3	3	26	6.76	9.21034	1	1	1	0	0	1	0	0	0	0	0	0	1	0	1	0	1	1	-2.37517	-0.248828	-0.447637	-0.366381	-0.307088	2018	5	1	-0.248828
1	4	3	2	33	10.89	10.309	1	1	1	0	1	1	0	1	0	1	0	0	1	0	1	1	1	1	-1.28713	0.550112	-0.0768021	1.51537	-0.307088	2018	5	1	0.550112
1	4	3	4	28	7.84	9.10498	0	1	1	0	0	1	0	0	0	0	0	0	1	0	0	2	1	1	-2.53491	-0.377956	-0.447637	-0.366381	-0.307088	2018	5	1	-0.377956
1	3	3	1	27	7.29	8.9872	0	1	1	0	0	1	0	0	0	0	1	0	1	0	1	0	1	1	-2.15465	-0.070567	-0.447637	-0.366381	-0.307088	2018	5	1	-0.070567
1	3	3	1	30	9	8.69951	0	1	1	0	1	1	0	0	0	0	0	0	1	0	1	1	0	1	-2.23689	-0.13323	0.346643	0.638103	-0.307088	2018	5	1	-0.13323
1	2	3	3	29	8.41	8.69951	0	1	1	0	0	1	0	1	0	1	0	0	1	0	1	0	0	1	-2.2813	-0.495183	-0.447637	1.51537	-0.307088	2018	5	1	-0.495183
1	5	3	2	29	8.41	8.9872	0	0	1	0	0	1	0	0	0	0	0	1	1	1	1	0	1	1	-1.90547	0.0502712	-0.0768021	1.51537	-0.307088	2018	5	1	0.0502712
1	4	3	1	32	10.24	9.90349	0	1	1	0	1	1	0	0	0	0	0	0	1	0	0	2	1	1	-1.9915	-0.0776059	-0.447637	0.638103	-0.307088	2018	5	1	-0.0776059
1	3	3	1	30	9	8.92266	1	0	1	0	0	1	0	0	0	0	0	0	1	0	0	2	0	1	-1.84485	0.564249	0.717477	-0.366381	-0.307088	2018	5	1	0.564249
1	1	3	1	18	3.24	7.6009	0	0	1	0	0	1	0	0	0	0	0	0	1	0	1	0	0	1	-2.37535	0.256584	-0.447637	-3.12539	-0.307088	2018	5	1	0.256584
1	3	3	2	31	9.61	8.85367	1	1	1	0	0	1	0	0	0	0	1	0	1	0	1	0	0	1	-2.06078	0.246959	-0.0768021	-0.366381	-0.307088	2018	5	1	0.246959
1	2	3	4	31	9.61	9.90349	1	1	1	0	0	1	1	0	0	0	0	1	1	0	1	1	1	1	-1.38854	2.37243	-0.0768021	-0.366381	3.29482	2018	5	1	2.37243
1	3	3	3	31	9.61	8.92266	1	1	1	0	0	1	0	0	0	0	0	0	1	0	0	2	0	1	-2.29938	-0.326489	-0.447637	0.638103	-0.307088	2018	5	1	-0.326489
1	3	3	2	30	9	8.92266	1	1	1	1	0	1	0	0	0	0	0	0	1	0	0	2	0	1	-2.39505	-0.125972	-0.447637	-1.37087	-0.307088	2018	5	1	-0.125972
1	4	3	1	31	9.61	8.41183	1	1	1	0	0	1	0	0	0	0	0	0	1	1	0	2	0	1	-2.42564	-0.289621	-0.447637	-0.366381	-0.307088	2018	5	1	-0.289621
1	1	3	1	26	6.76	8.6125	1	0	1	0	0	1	0	0	0	0	0	0	1	0	0	2	0	1	-2.07867	0.232504	-0.0768021	-0.366381	-0.307088	2018	5	1	0.232504
1	1	3	2	27	7.29	8.9872	1	0	1	1	0	1	0	0	0	0	0	0	1	1	0	2	1	1	-1.96087	0.42227	-0.0768021	-1.49809	-0.307088	2018	5	1	0.42227
1	1	3	2	22	4.84	8.29405	0	0	1	0	0	1	0	0	0	0	0	0	1	0	1	1	0	1	-2.47878	-0.0909344	-0.0768021	-0.366381	-0.307088	2018	5	1	-0.0909344
1	3	3	3	32	10.24	10.309	1	1	1	1	1	1	0	0	0	0	0	1	1	1	1	1	1	1	-1.59124	0.20537	0.346643	1.51537	-0.307088	2018	5	1	0.20537
1	5	3	2	31	9.61	9.21034	1	1	1	0	0	1	0	0	0	0	0	0	1	1	1	0	1	1	-2.42564	-0.146881	0.346643	-0.366381	-0.307088	2018	5	1	-0.146881
1	4	3	2	33	10.89	8.51719	1	1	1	1	0	0	0	0	0	0	0	0	1	0	0	2	0	1	-2.21597	-0.442375	-0.447637	1.51537	-0.307088	2018	5	1	-0.442375
1	2	3	2	30	9	9.90349	1	1	1	0	1	1	0	0	0	0	1	1	1	0	1	1	1	1	-1.73606	0.835449	-0.447637	1.51537	1.72849	2018	5	1	0.835449
1	1	3	2	28	7.84	8.92266	0	0	1	0	0	1	0	0	0	0	0	0	1	1	1	0	0	1	-1.88022	1.21007	-0.447637	-2.12091	1.25924	2018	5	1	1.21007
1	2	3	2	31	9.61	10.309	1	1	1	0	1	1	0	0	0	0	0	1	1	1	0	2	1	1	-1.31772	0.283733	-0.447637	1.51537	-0.307088	2018	5	1	0.283733
1	3	3	4	32	10.24	9.10498	0	1	1	0	0	1	0	0	0	0	0	0	1	0	0	2	1	1	-2.47878	-0.654822	-0.447637	1.51537	-0.307088	2018	5	1	-0.654822
1	1	3	1	27	7.29	8.51719	1	0	1	0	0	1	0	0	0	0	1	0	1	1	0	2	0	1	-2.00805	-0.135374	-0.447637	0.510883	-0.307088	2018	5	1	-0.135374
1	2	3	2	27	7.29	9.90349	0	1	1	0	1	0	0	0	0	0	1	1	1	1	0	2	1	1	-1.81718	0.121637	-0.0768021	1.51537	-0.307088	2018	5	1	0.121637
1	3	3	3	25	6.25	8.16052	1	1	1	0	0	1	0	0	0	0	0	0	1	0	0	2	0	1	-2.35054	0.155474	0.717477	-0.366381	-0.307088	2018	5	1	0.155474
1	3	3	2	33	10.89	9.21034	0	1	1	0	0	1	0	0	0	0	0	0	1	0	0	2	1	1	-1.76689	-0.0793595	-0.447637	1.51537	-0.307088	2018	5	1	-0.0793595
1	3	3	1	33	10.89	10.4631	1	1	1	0	1	1	0	0	0	0	1	0	1	0	1	0	1	1	-1.26246	0.328408	-0.447637	1.51537	-0.307088	2018	5	1	0.328408
1	2	3	1	34	11.56	10.1266	1	0	1	0	0	1	0	0	0	0	0	1	1	1	0	2	1	1	-1.63723	0.347699	-0.447637	-0.366381	-0.307088	2018	5	1	0.347699
1	3	3	1	26	6.76	9.21034	1	0	1	0	0	1	0	0	0	0	0	0	1	0	0	2	1	1	-2.15465	-0.070567	-0.447637	-0.366381	-0.307088	2018	5	1	-0.070567
1	4	3	1	34	11.56	8.69951	1	1	1	0	1	1	0	0	0	0	0	0	1	1	0	2	0	1	-2.13537	-0.0549814	-0.447637	-0.366381	-0.307088	2018	5	1	-0.0549814
1	3	3	2	33	10.89	9.21034	1	1	1	0	0	1	0	1	0	1	0	0	1	0	0	2	1	1	-2.35119	-0.229443	-0.447637	-0.366381	-0.307088	2018	5	1	-0.229443
1	3	3	2	31	9.61	8.85367	0	1	1	0	0	1	0	1	0	1	0	0	1	0	0	2	0	1	-2.47878	-0.654822	-0.447637	1.51537	-0.307088	2018	5	1	-0.654822
1	4	3	3	32	10.24	8.9872	1	1	1	0	0	1	0	0	0	0	0	0	1	0	1	0	1	1	-2.07917	-0.00954736	-0.447637	-0.366381	-0.307088	2018	5	1	-0.00954736
1	1	3	1	21	4.41	8.51719	1	0	1	0	0	1	0	0	0	0	1	0	1	1	1	1	0	1	-2.07867	0.0491917	-0.0768021	0.510883	-0.307088	2018	5	1	0.0491917
1	5	3	1	26	6.76	10.309	0	0	1	0	1	1	0	0	0	0	0	1	1	0	1	0	1	1	-1.6489	0.199336	-0.447637	0.638103	-0.307088	2018	5	1	0.199336
1	3	3	2	28	7.84	9.90349	0	1	1	0	0	1	0	0	0	0	0	1	1	1	0	2	1	1	-2.03679	-0.297534	-0.447637	1.51537	-0.307088	2018	5	1	-0.297534
1	3	3	7	29	8.41	8.9872	1	1	1	0	0	1	0	0	0	0	0	0	1	0	0	2	1	1	-2.42564	-0.428549	-0.447637	0.638103	-0.307088	2018	5	1	-0.428549
1	3	3	4	27	7.29	8.82468	0	1	1	0	0	1	0	0	0	0	0	0	1	0	0	2	0	1	-2.25885	0.028518	-0.447637	-1.24365	-0.307088	2018	5	1	0.028518
1	3	3	1	32	10.24	8.9872	1	1	1	0	0	1	0	1	0	1	0	0	1	0	1	0	1	1	-2.39974	-0.0270417	-0.0768021	-0.366381	-0.307088	2018	5	1	-0.0270417
1	1	3	2	30	9	9.90349	1	0	1	0	1	1	0	0	0	0	1	1	1	1	0	2	1	1	-1.54728	0.804793	0.717477	-0.366381	-0.307088	2018	5	1	0.804793
1	4	3	2	34	11.56	9.90349	1	1	1	0	0	1	0	1	1	0	0	1	1	1	1	0	1	1	-1.31772	1.12929	0.717477	-1.37087	-0.307088	2018	5	1	1.12929
1	3	3	1	33	10.89	9.61581	0	1	1	0	1	1	0	0	0	0	1	0	1	1	1	0	1	1	-2.13537	-0.135573	-0.0768021	1.51537	-0.307088	2018	5	1	-0.135573
1	4	3	2	28	7.84	8.51719	0	1	1	0	0	1	0	0	0	0	0	0	1	0	0	2	0	1	-2.59438	-0.564956	-0.447637	0.638103	-0.307088	2018	5	1	-0.564956
1	3	3	2	33	10.89	8.9872	1	1	1	1	0	1	0	0	0	0	1	0	1	0	1	0	1	1	-2.15465	-0.209495	-0.447637	0.638103	-0.307088	2018	5	1	-0.209495
1	3	3	1	30	9	9.10498	0	1	1	0	0	1	0	0	0	0	0	0	1	0	0	2	1	1	-2.52343	-0.368676	-0.447637	-0.366381	-0.307088	2018	5	1	-0.368676
1	3	3	1	27	7.29	8.77956	0	1	1	0	0	1	0	0	0	0	0	0	1	0	0	2	0	1	-2.19492	0.0801901	-0.447637	-1.24365	-0.307088	2018	5	1	0.0801901
1	2	3	2	30	9	10.309	1	1	1	0	1	1	1	0	0	0	1	1	1	1	0	2	1	1	-1.83166	0.190525	-0.447637	-0.366381	-0.307088	2018	5	1	0.190525
1	3	3	2	34	11.56	8.9872	1	1	1	0	1	1	1	0	0	0	1	0	1	1	1	0	1	1	-1.99138	0.105801	-0.447637	-0.239161	-0.307088	2018	5	1	0.105801
1	1	3	1	27	7.29	8.22951	0	0	1	0	0	1	0	0	0	0	0	0	1	1	1	0	0	1	-2.11594	-0.222585	-0.447637	0.510883	-0.307088	2018	5	1	-0.222585
1	4	3	1	32	10.24	9.21034	0	1	1	0	1	1	0	0	0	0	0	0	1	0	0	2	1	1	-2.37517	0.256723	-0.447637	-3.12539	-0.307088	2018	5	1	0.256723
1	3	3	3	29	8.41	9.21034	1	1	1	0	0	1	0	1	0	1	0	0	1	0	1	0	1	1	-2.47878	-0.332583	-0.447637	-0.366381	-0.307088	2018	5	1	-0.332583
1	4	3	1	31	9.61	8.9872	1	1	1	0	0	1	0	1	0	1	0	0	1	0	0	2	1	1	-2.72511	-0.531706	-0.447637	-0.366381	-0.307088	2018	5	1	-0.531706
1	1	3	4	25	6.25	8.47637	1	0	1	1	0	1	0	0	0	0	0	0	1	0	1	0	0	1	-2.37912	-0.207633	-0.447637	-0.239161	-0.307088	2018	5	1	-0.207633
1	3	3	2	29	8.41	8.69951	0	1	1	0	0	0	0	0	0	0	1	0	1	0	0	2	0	1	-2.81263	-0.419139	-0.447637	-1.24365	-0.307088	2018	5	1	-0.419139
1	1	3	1	32	10.24	9.10498	0	0	1	0	0	1	0	0	0	0	1	0	1	1	1	0	1	1	-1.91068	-0.0122778	-0.447637	0.638103	-0.307088	2018	5	1	-0.0122778
1	3	3	1	34	11.56	9.21034	1	1	1	0	0	1	0	0	0	0	0	0	1	0	0	2	1	1	-2.00805	0.0479382	-0.447637	-0.366381	-0.307088	2018	5	1	0.0479382
1	1	3	3	25	6.25	8.85367	1	0	1	0	0	1	0	0	0	0	0	1	1	1	0	2	0	1	-1.90547	0.314174	-0.447637	-1.24365	-0.307088	2018	5	1	0.314174
1	1	3	1	32	10.24	9.61581	0	0	1	0	0	1	0	0	0	0	0	0	1	1	0	2	1	1	-1.47831	0.520546	-0.447637	-0.239161	-0.307088	2018	5	1	0.520546
1	1	3	1	27	7.29	8.29405	1	0	1	0	0	1	0	0	0	0	0	0	1	0	1	0	0	1	-2.47878	-0.332583	-0.447637	-0.366381	-0.307088	2018	5	1	-0.332583
1	3	3	3	34	11.56	8.41183	1	1	1	0	0	1	0	0	0	0	0	0	1	0	0	2	0	1	-2.53491	-0.700196	-0.447637	1.51537	-0.307088	2018	5	1	-0.700196
1	1	3	3	26	6.76	7.82405	1	0	1	0	0	1	0	0	0	0	0	0	1	0	1	0	0	1	-2.28069	-0.17245	-0.447637	-0.366381	-0.307088	2018	5	1	-0.17245
1	5	3	2	26	6.76	8.00637	1	1	1	1	0	1	0	1	0	1	0	0	1	0	1	0	0	1	-2.59438	-0.283288	0.346643	-0.366381	-0.307088	2018	5	1	-0.283288
1	1	3	2	21	4.41	8.21609	0	0	1	0	0	1	0	0	0	0	0	0	1	0	1	0	0	1	-2.34098	0.342699	-0.0768021	-2.24813	-0.307088	2018	5	1	0.342699
1	3	3	1	32	10.24	8.9872	0	1	1	0	0	1	0	0	0	0	0	0	1	0	1	0	1	1	-2.57017	-0.406455	-0.447637	-0.366381	-0.307088	2018	5	1	-0.406455
1	3	3	2	28	7.84	9.39266	0	1	1	0	1	1	0	0	0	0	0	0	1	0	1	0	1	1	-2.29938	-0.509801	-0.447637	1.51537	-0.307088	2018	5	1	-0.509801
1	1	3	4	27	7.29	8.51719	1	0	1	0	0	1	0	0	0	0	0	1	1	1	1	1	0	1	-2.10954	-0.0341034	-0.447637	-0.366381	-0.307088	2018	5	1	-0.0341034
1	3	3	1	29	8.41	9.61581	0	1	1	0	1	1	0	0	0	0	0	1	1	1	1	1	1	1	-1.96898	0.0795255	-0.447637	-0.366381	-0.307088	2018	5	1	0.0795255
1	3	3	1	34	11.56	8.9872	0	1	1	1	0	1	0	0	0	0	0	0	1	0	0	2	1	1	-2.25885	0.551781	-0.447637	0.510883	1.72849	2018	5	1	0.551781
1	2	3	1	32	10.24	8.6125	0	1	1	0	0	1	0	0	0	0	0	0	1	0	1	0	0	1	-2.42012	-0.285165	-0.447637	-0.366381	-0.307088	2018	5	1	-0.285165
1	4	3	1	22	4.84	8.85367	1	0	1	0	0	1	0	0	0	0	0	0	1	0	1	0	0	1	-2.11659	1.13612	-0.0768021	-0.239161	1.72849	2018	5	1	1.13612
1	3	3	3	28	7.84	9.4727	1	1	1	1	0	1	0	0	0	0	0	1	1	0	0	2	1	1	-1.93672	0.105601	-0.447637	-0.366381	-0.307088	2018	5	1	0.105601
1	3	3	1	29	8.41	10.5453	1	1	1	0	1	1	0	0	0	0	0	0	1	0	1	1	1	1	-1.14078	0.994471	0.717477	0.638103	-0.307088	2018	5	1	0.994471
1	3	3	2	23	5.29	10.309	0	0	1	0	1	1	0	0	0	0	1	0	1	1	1	0	1	1	-2.07867	0.232504	-0.0768021	-0.366381	-0.307088	2018	5	1	0.232504
1	3	3	2	25	6.25	8.9872	1	1	1	0	0	1	0	0	0	0	0	0	1	0	1	0	1	1	-2.37517	0.765582	-0.447637	-2.24813	1.25924	2018	5	1	0.765582
1	3	3	2	32	10.24	8.69951	1	1	1	0	0	1	0	0	0	0	0	0	1	0	0	2	0	1	-2.17555	0.0552813	0.346643	-0.366381	-0.307088	2018	5	1	0.0552813
1	4	3	1	32	10.24	8.9872	1	1	1	0	0	1	0	0	0	0	0	0	1	0	1	0	1	1	-2.17111	-0.0838735	-0.447637	-0.366381	-0.307088	2018	5	1	-0.0838735
1	1	3	1	29	8.41	8.92266	0	0	1	0	0	1	1	0	0	0	1	1	1	1	1	0	0	1	-1.77562	0.338549	-0.0768021	0.638103	-0.307088	2018	5	1	0.338549
1	3	3	1	25	6.25	9.4727	1	0	1	0	0	1	0	0	0	0	0	0	1	0	0	2	1	1	-2.2329	0.558349	-0.447637	-0.366381	1.25924	2018	5	1	0.558349
1	2	3	1	24	5.76	9.21034	0	1	1	0	0	1	0	0	0	0	0	0	1	0	1	0	1	1	-2.59438	0.266142	-0.447637	-0.366381	1.25924	2018	5	1	0.266142
1	4	3	3	28	7.84	8.9872	1	1	1	0	0	1	0	1	0	1	0	0	1	0	1	0	1	1	-2.25944	0.0863722	-0.0768021	-0.366381	-0.307088	2018	5	1	0.0863722
1	3	3	1	33	10.89	10.5966	0	0	1	1	1	1	0	1	1	0	1	1	1	0	1	1	1	1	-1.02366	1.48262	3.96191	0.638103	-0.307088	2018	5	1	1.48262
1	1	3	1	34	11.56	8.51719	0	0	1	0	1	1	0	1	0	1	0	0	1	0	1	0	0	1	-2.37517	-0.248828	-0.447637	-0.366381	-0.307088	2018	5	1	-0.248828
1	3	3	1	32	10.24	10.1266	1	1	1	0	0	1	0	1	0	1	0	0	1	1	1	0	1	1	-1.40102	0.538638	-0.447637	-0.366381	-0.307088	2018	5	1	0.538638
1	3	3	5	33	10.89	8.9872	0	0	1	0	0	1	0	0	0	0	0	0	1	0	1	0	1	1	-2.59438	-0.426028	-0.447637	-0.366381	-0.307088	2018	5	1	-0.426028
1	1	3	1	24	5.76	8.29405	1	0	1	0	0	1	0	0	0	0	0	0	1	0	1	0	0	1	-2.47878	-0.332583	-0.447637	-0.366381	-0.307088	2018	5	1	-0.332583
1	5	3	1	31	9.61	9.21034	1	1	1	0	0	1	0	1	0	1	1	0	1	0	1	0	1	1	-2.32713	-0.209996	-0.447637	-0.366381	-0.307088	2018	5	1	-0.209996
1	3	3	1	29	8.41	8.9872	1	1	1	1	0	1	0	0	0	0	0	0	1	0	0	2	1	1	-2.21597	0.202104	-0.447637	-2.24813	-0.307088	2018	5	1	0.202104
1	3	3	2	32	10.24	9.21034	1	1	1	0	0	1	0	0	0	0	0	0	1	0	1	0	1	1	-1.91068	-0.0122778	-0.447637	0.638103	-0.307088	2018	5	1	-0.0122778
1	3	3	1	32	10.24	8.9872	1	1	1	0	0	1	0	0	0	0	0	0	1	0	1	0	1	1	-2.47878	-0.47151	-0.447637	0.638103	-0.307088	2018	5	1	-0.47151
1	4	3	2	27	7.29	9.90349	1	1	1	0	1	1	0	1	0	1	0	0	1	0	1	0	1	1	-2.07867	-0.00914474	-0.447637	-0.366381	-0.307088	2018	5	1	-0.00914474
1	2	3	1	32	10.24	8.9872	1	1	1	0	0	1	0	0	0	0	0	0	1	0	1	0	1	1	-2.30364	-0.191005	-0.447637	-0.366381	-0.307088	2018	5	1	-0.191005
1	3	3	3	29	8.41	10.1659	1	1	1	0	0	1	0	0	0	0	1	1	1	0	0	2	1	1	-1.31772	0.605973	-0.447637	-0.366381	-0.307088	2018	5	1	0.605973
1	3	3	1	28	7.84	8.85367	0	1	1	0	1	1	0	0	0	0	0	0	1	0	0	2	0	1	-2.35054	-0.412227	-0.447637	0.510883	-0.307088	2018	5	1	-0.412227
1	4	3	3	31	9.61	9.21034	0	1	1	0	0	1	0	0	0	0	0	0	1	0	1	0	1	1	-2.39974	-0.59093	-0.447637	1.51537	-0.307088	2018	5	1	-0.59093
1	1	3	3	27	7.29	8.51719	1	0	1	0	0	1	0	0	0	0	0	0	1	0	0	2	0	1	-2.39505	-0.0815876	-0.447637	-1.24365	-0.307088	2018	5	1	-0.0815876
1	4	3	1	28	7.84	8.9872	1	1	1	0	0	1	0	0	0	0	0	0	1	0	0	2	1	1	-2.30364	-0.0482646	0.346643	-0.366381	-0.307088	2018	5	1	-0.0482646
1	1	3	2	31	9.61	8.51719	1	0	1	0	0	1	0	0	0	0	0	0	1	0	0	2	0	1	-2.25885	-0.154794	-0.447637	-0.366381	-0.307088	2018	5	1	-0.154794
1	3	3	1	27	7.29	8.69951	1	1	1	0	0	0	0	0	0	0	0	0	1	0	1	0	0	1	-2.30364	-0.191005	-0.447637	-0.366381	-0.307088	2018	5	1	-0.191005
1	2	3	1	23	5.29	8.85367	0	1	1	0	0	1	0	0	0	0	0	0	1	0	1	0	0	1	-2.17057	-0.083432	-0.447637	-0.366381	-0.307088	2018	5	1	-0.083432
1	3	3	2	28	7.84	10.309	0	0	1	0	1	1	0	0	0	0	1	0	1	0	1	1	1	1	-1.85116	1.05024	-0.447637	-1.24365	1.25924	2018	5	1	1.05024
1	2	3	1	24	5.76	9.21034	0	0	1	1	0	1	1	0	0	0	0	1	1	0	1	1	1	1	-2.03679	0.266354	-0.0768021	-0.366381	-0.307088	2018	5	1	0.266354
1	3	3	2	27	7.29	8.51719	0	1	1	0	1	1	0	0	0	0	1	0	1	0	1	0	0	1	-2.04274	0.895383	-0.447637	-1.24365	1.25924	2018	5	1	0.895383
1	5	3	1	31	9.61	8.85367	0	1	1	0	1	1	0	0	0	0	0	0	1	0	0	2	0	1	-2.68407	-0.637455	-0.447637	0.638103	-0.307088	2018	5	1	-0.637455
1	4	3	2	34	11.56	8.9872	1	1	1	0	0	1	0	1	0	1	0	0	1	0	1	0	1	1	-2.2813	0.149296	-0.447637	-2.24813	-0.307088	2018	5	1	0.149296
1	4	3	3	32	10.24	8.51719	1	1	1	0	0	1	0	0	0	0	0	0	1	0	0	2	0	1	-2.37517	-0.204444	-0.447637	-0.239161	-0.307088	2018	5	1	-0.204444
1	3	3	2	30	9	8.9872	1	1	1	0	0	1	0	0	0	0	0	1	1	0	0	2	1	1	-2.10954	1.31695	-0.447637	-3.25261	1.72849	2018	5	1	1.31695
1	3	3	3	28	7.84	8.34284	1	1	1	0	0	1	0	0	0	0	0	0	1	0	0	2	0	1	-2.21597	-0.120135	-0.447637	-0.366381	-0.307088	2018	5	1	-0.120135
1	4	3	4	32	10.24	8.9872	1	1	1	0	0	1	0	0	0	0	0	0	1	0	0	2	1	1	-2.37517	-0.106088	0.346643	-0.366381	-0.307088	2018	5	1	-0.106088
1	1	3	1	30	9	9.10498	0	0	1	1	0	1	0	1	0	1	0	0	1	0	1	0	1	1	-1.92648	2.08033	0.717477	-0.366381	3.29482	2018	5	1	2.08033
1	4	3	2	31	9.61	9.61581	1	1	1	0	1	1	0	0	0	0	1	1	1	1	0	2	1	1	-1.73606	0.451114	-0.447637	-1.24365	-0.307088	2018	5	1	0.451114
1	2	3	2	31	9.61	9.90349	0	1	1	0	0	1	0	0	0	0	0	0	1	0	1	1	1	1	-2.06091	0.69738	-0.447637	-0.366381	1.25924	2018	5	1	0.69738
1	4	3	10	32	10.24	8.16052	1	1	1	0	0	1	0	0	0	0	0	0	1	1	0	2	0	1	-2.37517	0.765582	-0.447637	-2.24813	1.25924	2018	5	1	0.765582
1	3	3	1	30	9	8.85367	1	1	1	1	0	1	0	0	0	0	0	0	1	0	0	2	0	1	-2.26765	0.405793	0.717477	-1.24365	-0.307088	2018	5	1	0.405793
1	2	3	3	32	10.24	8.85367	1	1	1	0	0	1	0	0	0	0	0	0	1	0	0	2	0	1	-2.39974	0.929032	-0.447637	-3.12539	1.25924	2018	5	1	0.929032
1	5	3	2	33	10.89	10.309	0	1	1	0	1	1	0	0	0	0	1	1	1	1	1	0	1	1	-1.27605	0.885123	0.717477	0.638103	-0.307088	2018	5	1	0.885123
1	5	3	4	34	11.56	10.8198	1	1	1	0	1	1	1	0	0	0	0	1	1	1	0	2	1	1	-1.15992	0.594604	-0.447637	0.638103	-0.307088	2018	5	1	0.594604
1	4	3	3	34	11.56	10.1266	0	1	1	0	1	1	0	0	0	0	0	1	1	1	1	0	1	1	-1.73606	1.27337	3.96191	-1.11642	-0.307088	2018	5	1	1.27337
1	3	3	4	27	7.29	9.21034	1	1	1	0	0	1	0	0	0	0	0	0	1	0	0	2	1	1	-2.2813	-0.213515	0.346643	0.510883	-0.307088	2018	5	1	-0.213515
1	3	3	2	32	10.24	10.0858	0	1	1	1	1	1	0	0	0	0	0	1	1	1	0	2	1	1	-1.73606	0.451114	-0.447637	-1.24365	-0.307088	2018	5	1	0.451114
1	2	3	3	29	8.41	10.1266	1	1	1	0	0	1	1	0	0	0	0	1	1	1	1	1	1	1	-1.74896	0.502842	0.717477	0.638103	-0.307088	2018	5	1	0.502842
1	1	3	1	31	9.61	8.51719	1	0	1	0	0	1	1	0	0	0	1	1	1	1	0	2	0	1	-2.03679	-0.297534	-0.447637	1.51537	-0.307088	2018	5	1	-0.297534
1	3	3	3	25	6.25	8.85367	0	1	1	0	0	1	0	1	0	1	0	0	1	0	1	0	0	1	-2.35054	0.0933249	-0.447637	-2.24813	-0.307088	2018	5	1	0.0933249
1	3	3	3	27	7.29	9.21034	0	1	1	0	0	1	0	0	0	0	0	0	1	1	0	2	1	1	-2.50086	-0.167116	-0.447637	-1.24365	-0.307088	2018	5	1	-0.167116
1	4	3	1	23	5.29	9.4727	1	0	1	0	0	1	0	0	0	0	0	0	1	1	0	2	1	1	-2.15098	-0.0232147	-0.447637	-0.239161	-0.307088	2018	5	1	-0.0232147
1	4	3	3	28	7.84	8.51719	1	1	1	0	0	1	0	0	0	0	0	0	1	1	0	2	0	1	-2.54653	-0.709584	-0.447637	1.51537	-0.307088	2018	5	1	-0.709584
1	2	3	1	29	8.41	9.61581	0	1	1	1	0	1	0	0	0	0	0	0	1	1	0	2	1	1	-2.23689	-0.275971	-0.447637	0.638103	-0.307088	2018	5	1	-0.275971
1	6	3	4	29	8.41	8.9872	1	1	1	1	0	1	0	0	0	0	0	0	1	0	1	0	1	1	-2.42564	1.47911	0.717477	-0.366381	2.82556	2018	5	1	1.47911
1	4	3	3	30	9	8.69951	1	1	1	0	0	1	0	0	0	0	0	0	1	0	0	2	0	1	-2.42564	0.0364311	0.346643	-1.24365	-0.307088	2018	5	1	0.0364311
1	3	3	2	33	10.89	10.1266	0	1	1	0	1	1	0	0	0	0	1	1	1	0	0	2	1	1	-1.73329	0.270041	-0.447637	-0.366381	-0.307088	2018	5	1	0.270041
1	2	3	1	30	9	9.4727	1	1	1	0	1	1	0	1	0	1	1	0	1	0	1	0	1	1	-1.86553	0.302072	-0.447637	-1.37087	-0.307088	2018	5	1	0.302072
1	3	3	2	30	9	8.9872	1	1	1	0	0	1	0	1	0	1	0	0	1	0	1	0	1	1	-2.11645	0.465861	-0.447637	-3.12539	-0.307088	2018	5	1	0.465861
1	4	3	4	30	9	9.21034	1	1	1	0	0	1	0	0	0	0	1	0	1	0	1	0	1	1	-2.2329	-0.133821	-0.447637	-0.366381	-0.307088	2018	5	1	-0.133821
1	2	3	3	33	10.89	9.39266	1	1	1	0	0	1	0	0	0	0	0	1	1	0	1	1	1	1	-1.90547	-0.00806531	-0.447637	0.638103	-0.307088	2018	5	1	-0.00806531
1	3	3	2	33	10.89	9.21034	0	1	1	0	0	1	0	0	0	0	0	0	1	0	1	0	1	1	-2.37517	-0.0655166	-0.447637	-1.24365	-0.307088	2018	5	1	-0.0655166
1	5	3	2	30	9	9.61581	0	1	1	1	0	1	1	0	0	0	0	1	1	1	0	2	1	1	-1.90547	1.24799	-0.0768021	-1.24365	1.25924	2018	5	1	1.24799
1	3	3	2	34	11.56	10.9151	0	1	1	0	1	1	0	1	1	0	0	1	1	0	0	2	1	1	-1.50517	0.132204	-0.447637	1.51537	-0.307088	2018	5	1	0.132204
1	3	3	2	25	6.25	8.9872	0	1	1	0	0	1	0	0	0	0	0	0	1	0	0	2	1	1	-2.47878	-0.189842	0.346643	-0.366381	-0.307088	2018	5	1	-0.189842
1	2	3	1	26	6.76	9.74097	1	0	1	0	0	1	0	0	0	0	0	0	1	0	0	2	1	1	-1.66511	0.508467	-0.447637	-1.24365	-0.307088	2018	5	1	0.508467
1	4	3	3	29	8.41	8.85367	0	1	1	0	0	1	0	0	0	0	0	0	1	0	1	0	0	1	-2.30364	0.0906631	0.346643	-1.37087	-0.307088	2018	5	1	0.0906631
1	3	3	1	29	8.41	8.9872	1	1	1	0	0	1	0	0	0	0	0	0	1	0	1	0	1	1	-2.34098	0.10105	-0.447637	-2.24813	-0.307088	2018	5	1	0.10105
1	1	3	1	24	5.76	8.85367	0	0	1	0	0	1	0	0	0	0	0	0	1	1	0	2	0	1	-1.94209	0.284567	-0.447637	-1.24365	-0.307088	2018	5	1	0.284567
1	3	3	1	26	6.76	9.21034	0	1	1	0	0	1	0	0	0	0	0	0	1	0	0	2	1	1	-2.59438	-0.103789	-0.447637	-2.24813	-0.307088	2018	5	1	-0.103789
1	2	3	2	31	9.61	9.90349	0	1	1	0	1	1	1	0	0	0	1	1	1	0	1	1	1	1	-1.89051	0.2051	0.717477	1.51537	-0.307088	2018	5	1	0.2051
1	4	3	2	28	7.84	9.21034	0	1	1	0	0	1	0	1	0	1	0	0	1	0	0	2	1	1	-2.37517	-0.248828	-0.447637	-0.366381	-0.307088	2018	5	1	-0.248828
1	3	3	1	28	7.84	9.21034	1	1	1	0	0	1	0	0	0	0	0	1	1	1	0	2	1	1	-1.96898	-0.00106576	-0.0768021	1.51537	-0.307088	2018	5	1	-0.00106576
1	1	3	1	34	11.56	9.39266	1	0	1	0	0	1	0	0	0	0	0	0	1	1	0	2	1	1	-1.66511	0.467896	0.346643	-0.366381	-0.307088	2018	5	1	0.467896
1	2	3	1	29	8.41	8.51719	1	0	1	0	0	1	0	1	0	1	0	0	1	0	1	0	0	1	-2.4515	-0.171597	-0.447637	-1.37087	-0.307088	2018	5	1	-0.171597
1	1	3	1	34	11.56	8.85367	1	0	1	0	0	1	0	1	1	0	1	0	1	1	0	2	0	1	-1.94209	0.342903	-0.0768021	-0.366381	-0.307088	2018	5	1	0.342903
1	2	3	2	32	10.24	10.309	1	1	1	0	0	1	0	0	0	0	0	1	1	1	0	2	1	1	-1.36127	0.812416	-0.0768021	-0.366381	-0.307088	2018	5	1	0.812416
1	3	3	1	27	7.29	8.85367	0	1	1	1	0	1	0	0	0	0	1	0	1	0	0	2	0	1	-2.30364	-0.132669	-0.0768021	0.510883	-0.307088	2018	5	1	-0.132669
1	2	3	2	23	5.29	9.90349	1	1	1	0	0	1	0	0	0	0	1	0	1	0	1	0	1	1	-2.59438	0.218451	-0.447637	-4.12988	-0.307088	2018	5	1	0.218451
1	2	3	2	29	8.41	9.90349	1	1	1	0	0	1	0	0	0	0	0	0	1	0	0	2	1	1	-1.88022	0.396733	0.717477	0.638103	-0.307088	2018	5	1	0.396733
1	3	3	2	31	9.61	8.9872	1	1	1	0	0	1	0	0	0	0	0	1	1	0	0	2	1	1	-1.87517	0.0164301	-0.447637	0.638103	-0.307088	2018	5	1	0.0164301
1	2	3	1	28	7.84	10.1266	1	1	1	0	0	1	0	0	0	0	0	0	1	0	1	0	1	1	-1.52957	0.577464	0.346643	-0.366381	-0.307088	2018	5	1	0.577464
1	3	3	2	25	6.25	6.80239	1	0	1	0	0	1	1	0	0	0	0	0	1	0	0	2	0	1	-2.07867	-0.00914474	-0.447637	-0.366381	-0.307088	2018	5	1	-0.00914474
1	3	3	3	33	10.89	8.9872	1	1	1	0	0	1	0	1	0	1	1	0	1	0	1	0	1	1	-1.99138	0.0614163	-0.447637	-0.366381	-0.307088	2018	5	1	0.0614163
1	2	3	1	33	10.89	8.85367	1	1	1	0	0	1	0	0	0	0	0	0	1	0	0	2	0	1	-2.44656	-0.306533	-0.447637	-0.366381	-0.307088	2018	5	1	-0.306533
1	5	3	2	28	7.84	9.90349	1	1	1	0	0	1	0	1	0	1	0	0	1	0	1	0	1	1	-2.37517	-0.248828	-0.447637	-0.366381	-0.307088	2018	5	1	-0.248828
1	2	3	1	23	5.29	8.9872	0	1	1	0	0	1	0	0	0	0	0	0	1	0	0	2	1	1	-2.50086	2.62707	-0.447637	-3.12539	5.3304	2018	5	1	2.62707
1	1	3	1	28	7.84	10.5966	1	0	1	0	1	1	0	1	1	0	1	0	1	0	1	0	1	1	-1.97498	0.320134	0.717477	0.638103	-0.307088	2018	5	1	0.320134
1	5	3	1	27	7.29	9.30565	1	1	1	0	0	1	0	0	0	0	0	0	1	0	1	0	1	1	-2.26354	0.0830634	-0.0768021	-0.366381	-0.307088	2018	5	1	0.0830634
1	3	3	1	25	6.25	8.9872	1	1	1	0	0	1	0	1	0	1	0	0	1	0	0	2	1	1	-2.11645	0.465861	-0.447637	-3.12539	-0.307088	2018	5	1	0.465861
1	1	3	2	30	9	8.00637	1	0	1	0	0	0	0	0	0	0	0	0	1	0	1	0	0	1	-2.12	0.00182644	-0.447637	-0.239161	-0.307088	2018	5	1	0.00182644
1	3	3	2	29	8.41	8.9872	0	1	1	0	0	1	0	0	0	0	0	0	1	0	0	2	1	1	-2.40988	-0.415813	-0.447637	0.638103	-0.307088	2018	5	1	-0.415813
1	4	3	1	31	9.61	9.10498	1	1	1	0	0	1	0	0	0	0	0	0	1	0	0	2	1	1	-1.92648	1.37375	0.717477	-1.24365	1.25924	2018	5	1	1.37375
1	3	3	2	28	7.84	9.10498	0	1	1	0	0	1	0	0	0	0	0	0	1	0	1	0	1	1	-2.47878	-0.131506	0.717477	0.510883	-0.307088	2018	5	1	-0.131506
1	2	3	2	26	6.76	8.85367	1	1	1	0	0	1	0	0	0	0	0	0	1	0	1	0	0	1	-2.42564	-0.186901	-0.0768021	0.638103	-0.307088	2018	5	1	-0.186901
1	4	3	2	29	8.41	8.69951	0	0	1	1	0	1	0	0	0	0	1	1	1	0	0	2	0	1	-1.89051	-0.179289	-0.447637	1.51537	-0.307088	2018	5	1	-0.179289
1	5	3	2	34	11.56	8.9872	1	1	1	0	0	1	0	0	0	0	0	0	1	0	0	2	1	1	-2.39974	-0.26869	-0.447637	-0.366381	-0.307088	2018	5	1	-0.26869
1	5	3	2	34	11.56	11.0821	1	1	1	0	1	1	0	0	0	0	0	1	1	1	1	1	1	1	-0.979961	1.06232	-0.447637	-1.24365	-0.307088	2018	5	1	1.06232
1	2	3	2	28	7.84	10.1266	0	0	1	0	0	1	0	0	0	0	1	0	1	0	1	0	1	1	-1.75377	0.114561	-0.447637	0.638103	-0.307088	2018	5	1	0.114561
1	2	3	2	33	10.89	9.61581	0	1	1	1	0	1	0	0	0	0	0	1	1	0	1	0	1	1	-2.03679	0.266354	-0.0768021	-0.366381	-0.307088	2018	5	1	0.266354
1	3	3	1	26	6.76	9.30565	1	1	1	0	0	1	0	0	0	0	0	0	1	0	0	2	1	1	-2.47878	0.180089	0.346643	1.51537	1.25924	2018	5	1	0.180089
1	3	3	1	32	10.24	8.94898	1	1	1	0	0	1	0	0	0	0	0	0	1	0	0	2	1	1	-2.51208	-0.176188	-0.447637	-1.24365	-0.307088	2018	5	1	-0.176188
1	1	3	2	26	6.76	8.29405	1	0	1	1	0	1	0	0	0	0	0	0	1	0	0	2	0	1	-2.13124	-0.0516453	-0.447637	-0.366381	-0.307088	2018	5	1	-0.0516453
1	4	3	2	32	10.24	8.51719	1	1	1	0	0	1	0	1	1	0	0	0	1	0	1	0	0	1	-1.13374	0.754699	-0.447637	-0.366381	-0.307088	2018	5	1	0.754699
1	2	3	1	30	9	10.309	0	1	1	0	1	1	0	1	0	1	1	1	1	1	1	1	1	1	-1.50517	0.132204	-0.447637	1.51537	-0.307088	2018	5	1	0.132204
1	4	3	1	34	11.56	8.9872	0	1	1	0	1	1	0	1	1	0	0	0	1	0	0	2	1	1	-2.21597	0.107561	-0.447637	-1.11642	-0.307088	2018	5	1	0.107561
1	1	3	1	29	8.41	8.29405	1	0	1	0	0	1	0	0	0	0	0	0	1	1	0	2	0	1	-2.26765	0.771912	-0.0768021	-0.366381	1.25924	2018	5	1	0.771912
1	4	3	2	34	11.56	10.5966	0	1	1	1	1	1	1	0	0	0	1	1	1	1	1	1	1	1	-1.25951	0.330792	-0.447637	1.51537	-0.307088	2018	5	1	0.330792
1	3	3	3	29	8.41	8.9872	0	1	1	0	0	1	0	1	0	1	0	0	1	0	1	0	1	1	-2.47878	-0.149271	-0.447637	-1.24365	-0.307088	2018	5	1	-0.149271
1	1	3	1	25	6.25	8.00637	0	0	1	0	0	0	0	0	0	0	0	0	1	0	1	0	0	1	-2.72511	-0.57609	-0.447637	-0.493602	-0.307088	2018	5	1	-0.57609
1	3	3	2	23	5.29	8.85367	0	1	1	0	0	1	0	0	0	0	0	0	1	0	0	2	0	1	-2.59438	-0.426028	-0.447637	-0.366381	-0.307088	2018	5	1	-0.426028
1	1	3	1	27	7.29	8.9872	0	0	1	0	0	1	0	0	0	0	0	0	1	1	1	0	1	1	-1.88022	0.151271	-0.447637	-0.366381	-0.307088	2018	5	1	0.151271
1	4	3	2	31	9.61	9.61581	1	1	1	1	1	1	1	0	0	0	1	1	1	1	1	0	1	1	-2.03679	-0.297534	-0.447637	1.51537	-0.307088	2018	5	1	-0.297534
1	4	3	1	20	4	9.90349	1	0	1	0	1	1	0	0	0	0	1	0	1	0	0	2	1	1	-2.39974	-0.165969	-0.0768021	0.638103	-0.307088	2018	5	1	-0.165969
1	3	3	3	29	8.41	9.10498	0	1	1	0	1	1	0	0	0	0	0	0	1	0	0	2	1	1	-2.06091	0.00520925	-0.447637	-0.366381	-0.307088	2018	5	1	0.00520925
1	3	3	2	34	11.56	9.79813	1	1	1	0	0	1	1	0	0	0	0	1	1	1	0	2	1	1	-1.85742	0.169707	-0.447637	-0.366381	-0.307088	2018	5	1	0.169707
1	3	3	2	29	8.41	9.21034	0	1	1	0	1	1	0	0	0	0	0	1	1	1	0	2	1	1	-2.18801	-0.0353802	0.717477	1.51537	-0.307088	2018	5	1	-0.0353802
1	2	3	6	29	8.41	9.04782	1	0	1	0	0	1	0	0	0	0	0	0	1	0	0	2	1	1	-2.59438	-0.242717	-0.447637	-1.24365	-0.307088	2018	5	1	-0.242717
1	4	3	1	21	4.41	10.5966	0	1	1	0	0	1	0	1	0	1	0	0	1	0	1	0	1	1	-2.47878	-0.332583	-0.447637	-0.366381	-0.307088	2018	5	1	-0.332583
1	4	3	1	32	10.24	10.309	1	1	1	0	1	1	0	0	0	0	1	1	1	1	1	0	1	1	-1.07596	0.801403	-0.447637	-0.366381	-0.307088	2018	5	1	0.801403
1	4	3	2	33	10.89	8.92266	1	1	1	0	0	1	0	0	0	0	0	0	1	0	0	2	0	1	-2.53491	-0.377956	-0.447637	-0.366381	-0.307088	2018	5	1	-0.377956
1	3	3	2	32	10.24	9.4727	0	1	1	0	0	1	0	0	0	0	0	0	1	0	1	0	1	1	-2.19492	0.138527	-0.0768021	-0.366381	-0.307088	2018	5	1	0.138527
1	3	3	3	29	8.41	8.77956	1	1	1	0	0	1	0	0	0	0	0	0	1	0	0	2	0	1	-2.42564	-0.428549	-0.447637	0.638103	-0.307088	2018	5	1	-0.428549
1	3	3	1	28	7.84	8.9872	0	1	1	0	0	1	0	0	0	0	1	0	1	0	0	2	1	1	-2.30364	-0.00769314	-0.447637	-1.24365	-0.307088	2018	5	1	-0.00769314
1	2	3	2	24	5.76	8.41183	1	0	1	0	0	1	0	0	0	0	0	0	1	0	0	2	0	1	-2.39505	-0.403827	-0.447637	0.638103	-0.307088	2018	5	1	-0.403827
1	3	3	1	33	10.89	9.21034	0	1	1	1	1	1	0	0	0	0	1	0	1	0	0	2	1	1	-2.15533	0.505677	2.7968	-1.24365	-0.307088	2018	5	1	0.505677
1	3	3	1	31	9.61	8.69951	0	1	1	0	0	1	0	0	0	0	0	0	1	0	0	2	0	1	-2.09789	0.203013	-0.447637	-1.11642	-0.307088	2018	5	1	0.203013
1	4	3	1	32	10.24	9.30565	1	1	1	0	0	1	0	0	0	0	0	0	1	0	0	2	1	1	-1.9584	0.0880733	-0.447637	-0.366381	-0.307088	2018	5	1	0.0880733
1	3	3	2	31	9.61	9.21034	1	1	1	0	1	1	1	0	0	0	0	1	1	0	1	0	1	1	-1.84575	-0.143107	-0.447637	1.51537	-0.307088	2018	5	1	-0.143107
1	3	3	2	32	10.24	8.9872	1	1	1	0	0	1	0	0	0	0	0	0	1	0	0	2	1	1	-2.69125	-0.262686	-0.0768021	-0.366381	-0.307088	2018	5	1	-0.262686
1	2	3	1	32	10.24	9.21034	1	1	1	0	0	1	0	0	0	0	0	0	1	0	0	2	1	1	-2.00805	-0.274301	-0.447637	1.51537	-0.307088	2018	5	1	-0.274301
1	1	3	2	27	7.29	8.45532	0	0	1	0	0	1	1	0	0	0	0	1	1	0	0	2	0	1	-2.05807	0.19082	-0.447637	-1.24365	-0.307088	2018	5	1	0.19082
1	6	3	3	25	6.25	9.90349	0	1	1	0	0	1	0	0	0	0	0	0	1	0	0	2	1	1	-2.21597	0.385416	-0.447637	-3.12539	-0.307088	2018	5	1	0.385416
1	3	3	2	27	7.29	9.15905	0	1	1	0	0	1	0	0	0	0	0	0	1	0	0	2	1	1	-2.42564	-0.428549	-0.447637	0.638103	-0.307088	2018	5	1	-0.428549
1	2	3	1	27	7.29	8.92266	1	0	1	0	0	1	0	0	0	0	0	0	1	1	0	2	0	1	-1.89229	0.00258494	-0.447637	0.638103	-0.307088	2018	5	1	0.00258494
1	5	3	1	29	8.41	8.9872	1	1	1	0	0	1	0	0	0	0	0	0	1	0	0	2	1	1	-2.39974	-0.0853782	-0.447637	-1.24365	-0.307088	2018	5	1	-0.0853782
1	3	3	1	34	11.56	9.61581	0	1	1	0	1	1	0	0	0	0	0	0	1	1	1	1	1	1	-2.43047	-0.374121	-0.0768021	1.51537	-0.307088	2018	5	1	-0.374121
1	4	3	1	34	11.56	10.1266	0	1	1	0	1	1	0	0	0	0	0	0	1	0	1	1	1	1	-1.86553	0.0825527	-0.0768021	1.51537	-0.307088	2018	5	1	0.0825527
1	3	3	1	26	6.76	8.41183	1	1	1	0	0	1	0	0	0	0	0	0	1	0	0	2	0	1	-2.42564	0.0326183	-0.447637	-2.24813	-0.307088	2018	5	1	0.0326183
1	4	3	2	34	11.56	8.77956	0	1	1	1	0	1	0	0	0	0	0	0	1	0	1	0	0	1	-2.59438	-0.426028	-0.447637	-0.366381	-0.307088	2018	5	1	-0.426028
1	3	3	2	31	9.61	8.9872	1	1	1	1	0	1	1	0	0	0	0	0	1	1	0	2	1	1	-1.88022	-0.0320405	-0.447637	0.510883	-0.307088	2018	5	1	-0.0320405
1	4	3	3	32	10.24	9.04782	1	1	1	0	0	1	0	0	0	0	0	0	1	0	0	2	1	1	-2.37517	0.13556	0.717477	-0.366381	-0.307088	2018	5	1	0.13556
1	3	3	3	31	9.61	8.85367	1	1	1	0	0	1	1	0	0	0	0	1	1	0	1	0	0	1	-1.7895	2.08452	-0.447637	-2.37535	3.29482	2018	5	1	2.08452
1	4	3	1	34	11.56	8.51719	0	1	1	0	0	1	0	0	0	0	0	0	1	0	0	2	0	1	-2.66461	-0.438412	-0.447637	-0.239161	-0.307088	2018	5	1	-0.438412
1	1	3	1	29	8.41	8.69951	0	0	1	0	0	1	0	0	0	0	1	0	1	0	1	0	0	1	-2.00805	0.509105	-0.447637	-3.25261	-0.307088	2018	5	1	0.509105
1	3	3	1	30	9	9.90349	1	1	1	1	1	1	0	0	0	0	0	1	1	1	1	1	1	1	-1.56902	0.648293	0.717477	0.638103	-0.307088	2018	5	1	0.648293
1	4	3	2	34	11.56	9.39266	1	1	1	0	1	1	0	1	0	1	0	0	1	0	1	0	1	1	-1.85106	0.925857	0.717477	-2.12091	-0.307088	2018	5	1	0.925857
1	3	3	1	30	9	8.9872	1	1	1	0	0	1	0	1	0	1	0	0	1	0	1	0	1	1	-2.21597	-0.120135	-0.447637	-0.366381	-0.307088	2018	5	1	-0.120135
1	2	3	1	27	7.29	9.21034	0	0	1	1	0	1	0	0	0	0	0	0	1	1	1	1	1	1	-2.42564	0.769173	-0.447637	-2.12091	1.25924	2018	5	1	0.769173
1	3	3	3	28	7.84	8.9872	1	1	1	0	0	1	0	0	0	0	0	0	1	0	1	0	1	1	-2.53491	-0.194644	-0.447637	-1.24365	-0.307088	2018	5	1	-0.194644
1	2	3	3	24	5.76	9.21034	0	0	1	0	0	1	0	0	0	0	0	0	1	1	1	0	1	1	-2.45718	0.248765	-0.0768021	-2.24813	-0.307088	2018	5	1	0.248765
1	5	3	1	25	6.25	9.90349	1	1	1	0	1	1	0	0	0	0	0	0	1	0	1	0	1	1	-2.23689	-0.320355	-0.447637	0.510883	-0.307088	2018	5	1	-0.320355
1	3	3	2	25	6.25	8.9872	1	1	1	0	0	1	0	0	0	0	0	0	1	0	1	0	1	1	-2.21597	-0.120135	-0.447637	-0.366381	-0.307088	2018	5	1	-0.120135
1	2	3	2	25	6.25	8.92266	1	1	1	0	0	1	0	0	0	0	0	0	1	0	0	2	0	1	-2.47878	-0.0103431	-0.447637	-2.24813	-0.307088	2018	5	1	-0.0103431
1	3	3	1	28	7.84	9.90349	0	1	1	0	0	1	0	0	0	0	0	0	1	1	0	2	1	1	-1.76689	0.24288	-0.447637	-0.366381	-0.307088	2018	5	1	0.24288
1	3	3	2	25	6.25	9.10498	1	1	1	0	0	1	0	0	0	0	0	0	1	0	0	2	1	1	-2.87554	-0.327254	0.346643	-1.24365	-0.307088	2018	5	1	-0.327254
1	4	3	1	28	7.84	9.21034	0	1	1	0	0	1	0	0	0	0	0	0	1	0	1	0	1	1	-2.21597	0.264253	0.717477	-0.366381	-0.307088	2018	5	1	0.264253
1	1	3	2	25	6.25	8.00637	0	0	1	0	0	0	0	0	0	0	0	0	1	0	1	0	0	1	-2.35054	0.334973	-0.0768021	-2.24813	-0.307088	2018	5	1	0.334973
1	4	3	2	32	10.24	9.10498	1	1	1	0	0	1	0	1	0	1	0	0	1	0	1	0	1	1	-2.04322	0.0195122	-0.447637	-0.366381	-0.307088	2018	5	1	0.0195122
1	2	3	3	34	11.56	9.90349	0	1	1	1	1	1	1	0	0	0	0	1	1	0	1	0	1	1	-1.6489	0.579912	-0.0768021	-0.366381	-0.307088	2018	5	1	0.579912
1	2	3	4	31	9.61	9.04782	1	1	1	0	0	1	0	0	0	0	0	0	1	1	1	0	1	1	-2.28548	0.145914	-0.447637	-2.24813	-0.307088	2018	5	1	0.145914
1	2	3	1	25	6.25	8.85367	1	0	1	0	0	1	0	0	0	0	1	0	1	0	1	0	0	1	-2.47878	-0.654822	-0.447637	1.51537	-0.307088	2018	5	1	-0.654822
1	5	3	4	26	6.76	9.39266	1	1	1	0	0	1	0	0	0	0	0	0	1	0	1	1	1	1	-2.09738	0.118467	0.346643	-0.366381	-0.307088	2018	5	1	0.118467
1	3	3	1	22	4.84	9.39266	1	0	1	0	0	1	0	0	0	0	0	0	1	0	0	2	1	1	-2.30364	-0.370504	0.346643	1.51537	-0.307088	2018	5	1	-0.370504
1	1	3	1	30	9	9.10498	0	0	1	0	0	1	0	0	0	0	0	1	1	1	0	2	1	1	-1.78941	0.224682	-0.447637	-0.366381	-0.307088	2018	5	1	0.224682
1	2	3	1	28	7.84	9.61581	1	1	1	0	0	1	0	0	0	0	1	1	1	1	1	1	1	1	-1.73606	2.09532	0.717477	0.638103	3.29482	2018	5	1	2.09532
1	3	3	1	30	9	9.21034	0	1	1	1	0	1	0	0	0	0	0	0	1	0	0	2	1	1	-2.19492	0.219118	-0.447637	-2.24813	-0.307088	2018	5	1	0.219118
1	2	3	1	34	11.56	9.68034	1	1	1	1	1	1	0	0	0	0	0	1	1	0	1	1	1	1	-1.81718	0.202228	-0.447637	-0.366381	-0.307088	2018	5	1	0.202228
1	1	3	1	34	11.56	9.39266	1	0	1	1	0	1	0	0	0	0	0	1	1	0	0	2	1	1	-1.63723	0.589347	-0.0768021	-0.366381	-0.307088	2018	5	1	0.589347
1	3	3	1	31	9.61	9.90349	0	1	1	0	1	1	0	0	0	0	1	0	1	1	1	0	1	1	-1.88022	0.0123437	-0.447637	0.638103	-0.307088	2018	5	1	0.0123437
1	2	3	2	32	10.24	9.61581	1	1	1	0	1	1	0	0	0	0	1	1	1	1	0	2	1	1	-1.50517	0.315516	-0.447637	0.638103	-0.307088	2018	5	1	0.315516
1	2	3	2	21	4.41	8.85367	1	0	1	0	0	1	0	1	0	1	0	0	1	0	1	0	0	1	-2.50607	-0.157378	-0.0768021	-0.493602	-0.307088	2018	5	1	-0.157378
1	2	3	2	33	10.89	8.9872	1	1	1	0	0	1	0	1	0	1	0	0	1	0	1	0	1	1	-2.11645	-0.0396906	-0.447637	-0.366381	-0.307088	2018	5	1	-0.0396906
1	3	3	3	28	7.84	9.30565	1	1	1	0	0	1	0	0	0	0	1	0	1	0	0	2	1	1	-1.95494	0.78304	-0.447637	-0.366381	1.25924	2018	5	1	0.78304
1	3	3	1	34	11.56	10.309	1	1	1	0	1	1	0	0	0	0	1	1	1	1	1	1	1	1	-1.59124	0.245941	-0.447637	0.638103	-0.307088	2018	5	1	0.245941
1	3	3	1	28	7.84	8.85367	1	1	1	0	0	1	0	0	0	0	0	0	1	0	1	0	0	1	-2.47878	-0.332583	-0.447637	-0.366381	-0.307088	2018	5	1	-0.332583
1	2	3	2	30	9	9.68034	1	1	1	0	0	1	1	0	0	0	1	1	1	1	1	1	1	1	-1.73606	1.20162	-0.0768021	-0.366381	1.25924	2018	5	1	1.20162
1	5	3	3	34	11.56	9.61581	0	1	1	1	1	1	0	0	0	0	0	0	1	1	1	0	1	1	-2.41534	0.330283	-0.0768021	1.51537	1.25924	2018	5	1	0.330283
1	5	3	2	27	7.29	8.9872	1	1	1	0	0	1	0	1	0	1	0	0	1	0	1	0	1	1	-2.25885	-0.154794	-0.447637	-0.366381	-0.307088	2018	5	1	-0.154794
1	2	3	1	33	10.89	9.79813	1	1	1	0	0	1	0	0	0	0	0	0	1	1	0	2	1	1	-1.66511	0.709544	0.717477	-0.366381	-0.307088	2018	5	1	0.709544
1	1	3	1	31	9.61	8.9872	1	0	1	0	0	1	0	0	0	0	0	1	1	1	0	2	1	1	-1.84575	0.179133	-0.447637	-0.366381	-0.307088	2018	5	1	0.179133
1	3	3	2	34	11.56	10.309	1	1	1	1	1	1	0	0	0	0	1	1	1	1	1	1	1	1	-1.35251	0.640004	0.717477	1.51537	-0.307088	2018	5	1	0.640004
1	5	3	1	32	10.24	9.74097	0	1	1	0	1	1	0	0	0	0	1	1	1	1	1	1	1	1	-2.07251	2.89274	-0.0768021	-1.24365	5.3304	2018	5	1	2.89274
1	3	3	2	26	6.76	10.309	0	1	1	0	0	1	0	0	0	0	0	0	1	0	1	0	1	1	-2.60671	-0.435996	-0.447637	-0.366381	-0.307088	2018	5	1	-0.435996
1	1	3	2	27	7.29	9.21034	1	0	1	1	0	1	0	0	0	0	0	0	1	0	0	2	1	1	-2.11594	-0.0392726	-0.447637	-0.366381	-0.307088	2018	5	1	-0.0392726
1	4	3	1	33	10.89	8.9872	0	1	1	0	0	1	0	1	0	1	0	0	1	1	1	0	1	1	-2.37517	-0.204444	-0.447637	-0.239161	-0.307088	2018	5	1	-0.204444
1	3	3	2	25	6.25	9.90349	1	1	1	0	0	1	0	1	0	1	0	0	1	0	1	1	1	1	-1.46839	0.48418	-0.447637	-0.366381	-0.307088	2018	5	1	0.48418
1	3	3	3	25	6.25	9.04782	0	1	1	1	0	1	1	0	0	0	0	0	1	0	0	2	1	1	-2.50086	-0.350428	-0.447637	-0.366381	-0.307088	2018	5	1	-0.350428
1	4	3	3	34	11.56	9.79813	1	1	1	0	1	1	1	0	0	0	1	1	1	1	0	2	1	1	-1.78941	-0.0975572	-0.447637	1.51537	-0.307088	2018	5	1	-0.0975572
1	6	3	2	31	9.61	10.4631	1	1	1	0	1	1	0	1	1	0	1	0	1	0	1	1	1	1	-1.33791	0.589658	-0.447637	-0.366381	-0.307088	2018	5	1	0.589658
1	3	3	6	27	7.29	10.309	1	1	1	0	0	1	0	0	0	0	0	0	1	0	1	1	1	1	-1.86553	0.485384	-0.447637	-2.24813	-0.307088	2018	5	1	0.485384
1	1	3	1	28	7.84	8.9872	0	0	1	0	0	1	0	0	0	0	0	0	1	1	0	2	1	1	-1.88022	0.151271	-0.447637	-0.366381	-0.307088	2018	5	1	0.151271
1	1	3	2	27	7.29	8.85367	1	0	1	1	0	1	0	0	0	0	1	1	1	0	1	0	0	1	-2.00231	0.986399	-0.0768021	-0.366381	1.25924	2018	5	1	0.986399
1	4	3	2	20	4	8.51719	1	0	1	1	0	1	0	0	0	0	0	0	1	0	1	0	0	1	-2.72511	-0.531706	-0.447637	-0.366381	-0.307088	2018	5	1	-0.531706
1	3	3	2	29	8.41	9.01189	0	1	1	0	1	1	0	0	0	0	1	0	1	0	0	2	1	1	-2.32713	0.0177004	-0.447637	-1.11642	-0.307088	2018	5	1	0.0177004
1	3	3	1	23	5.29	9.21034	1	0	1	0	0	1	0	0	0	0	0	0	1	0	0	2	1	1	-2.30364	-0.0520774	-0.447637	-1.37087	-0.307088	2018	5	1	-0.0520774
1	3	3	2	34	11.56	8.77956	1	1	1	0	0	1	0	0	0	0	0	0	1	0	0	2	0	1	-2.35054	-0.0456028	-0.447637	-1.24365	-0.307088	2018	5	1	-0.0456028
1	4	3	2	24	5.76	9.32367	1	0	1	0	1	1	0	0	0	0	1	0	1	0	0	2	1	1	-2.06993	0.181234	-0.447637	-1.24365	-0.307088	2018	5	1	0.181234
1	3	3	2	29	8.41	8.29405	1	1	1	0	0	1	0	1	0	1	0	0	1	0	1	0	0	1	-2.47878	-0.332583	-0.447637	-0.366381	-0.307088	2018	5	1	-0.332583
1	4	3	1	33	10.89	9.39266	1	1	1	0	0	1	0	1	0	1	0	0	1	1	1	0	1	1	-2.11645	-0.0396906	-0.447637	-0.366381	-0.307088	2018	5	1	-0.0396906
1	4	3	1	34	11.56	9.10498	0	1	1	0	1	1	0	0	0	0	0	0	1	0	1	1	1	1	-2.6192	0.121613	0.717477	-1.24365	-0.307088	2018	5	1	0.121613
1	1	3	1	26	6.76	8.6125	0	0	1	0	0	1	0	0	0	0	0	0	1	0	1	0	0	1	-2.17486	-0.0869022	-0.447637	-0.366381	-0.307088	2018	5	1	-0.0869022
1	4	3	2	31	9.61	9.10498	1	1	1	0	0	1	0	0	0	0	0	0	1	0	0	2	1	1	-2.15519	-0.0710016	-0.447637	-0.366381	-0.307088	2018	5	1	-0.0710016
1	3	3	3	28	7.84	9.04782	1	1	1	0	0	1	0	0	0	0	0	0	1	0	0	2	1	1	-2.32713	-0.209996	-0.447637	-0.366381	-0.307088	2018	5	1	-0.209996
1	4	3	1	31	9.61	9.61581	0	1	1	1	1	1	0	0	0	0	0	1	1	1	0	2	1	1	-1.89051	0.00402299	-0.447637	0.638103	-0.307088	2018	5	1	0.00402299
1	1	3	1	25	6.25	7.93737	1	0	1	0	0	1	0	0	0	0	0	0	1	1	1	1	0	1	-2.25418	0.402222	-0.447637	0.638103	1.25924	2018	5	1	0.402222
1	4	3	2	30	9	8.9872	1	1	1	0	0	1	0	0	0	0	0	0	1	0	1	0	1	1	-2.25885	0.028518	-0.447637	-1.24365	-0.307088	2018	5	1	0.028518
1	1	3	1	27	7.29	8.16052	0	0	1	0	0	1	1	0	0	0	0	1	1	0	0	2	0	1	-2.148	-0.204122	-0.447637	0.638103	-0.307088	2018	5	1	-0.204122
1	4	3	2	33	10.89	8.69951	0	1	1	0	0	1	0	0	0	0	0	0	1	0	1	0	0	1	-2.37517	-0.0655166	-0.447637	-1.24365	-0.307088	2018	5	1	-0.0655166
1	3	3	3	32	10.24	8.9872	0	1	1	0	0	1	0	0	0	0	0	0	1	0	1	0	1	1	-2.32214	-0.528196	-0.447637	1.51537	-0.307088	2018	5	1	-0.528196
1	4	3	2	28	7.84	8.7323	1	1	1	1	0	1	0	0	0	0	0	0	1	0	0	2	0	1	-2.25477	-0.1515	-0.447637	-0.366381	-0.307088	2018	5	1	-0.1515
1	4	3	4	32	10.24	8.69951	1	1	1	0	0	1	0	0	0	0	0	0	1	0	0	2	0	1	-2.37517	-0.0655166	-0.447637	-1.24365	-0.307088	2018	5	1	-0.0655166
1	6	3	2	31	9.61	9.21034	0	1	1	0	0	1	0	1	0	1	0	0	1	0	1	0	1	1	-2.00805	-0.135374	-0.447637	0.510883	-0.307088	2018	5	1	-0.135374
1	4	3	1	28	7.84	9.21034	1	1	1	0	0	1	0	1	1	0	0	0	1	0	1	0	1	1	-1.86553	0.588104	-0.0768021	-1.24365	-0.307088	2018	5	1	0.588104
1	3	3	3	34	11.56	9.21034	0	1	1	0	0	1	0	0	0	0	0	0	1	0	0	2	1	1	-2.35568	-0.229258	0.346643	0.638103	-0.307088	2018	5	1	-0.229258
1	2	3	4	32	10.24	10.309	0	1	1	0	0	1	0	1	1	0	0	1	1	0	1	0	1	1	-1.31772	0.605973	-0.447637	-0.366381	-0.307088	2018	5	1	0.605973
1	3	3	1	23	5.29	9.90349	0	1	1	0	0	1	0	0	0	0	0	0	1	0	1	0	1	1	-2.11645	-0.0396906	-0.447637	-0.366381	-0.307088	2018	5	1	-0.0396906
1	3	3	1	29	8.41	9.21034	1	1	1	0	0	1	0	0	0	0	0	1	1	0	0	2	1	1	-2.10954	0.288136	-0.447637	-2.24813	-0.307088	2018	5	1	0.288136
1	2	3	1	29	8.41	8.85367	1	1	1	0	0	0	0	0	0	0	1	0	1	1	1	1	0	1	-2.00805	-0.0909894	-0.447637	0.638103	-0.307088	2018	5	1	-0.0909894
1	5	3	2	26	6.76	9.61581	0	1	1	0	1	1	0	0	0	0	1	0	1	1	1	1	1	1	-2.11594	-0.1782	-0.447637	0.638103	-0.307088	2018	5	1	-0.1782
1	3	3	1	31	9.61	8.69951	0	1	1	0	0	1	0	0	0	0	0	0	1	0	1	0	0	1	-2.59438	-0.242717	-0.447637	-1.24365	-0.307088	2018	5	1	-0.242717
1	1	3	2	28	7.84	8.41183	1	0	1	1	0	1	0	0	0	0	0	0	1	0	0	2	0	1	-2.7826	-0.516025	0.717477	1.51537	-0.307088	2018	5	1	-0.516025
1	3	3	3	29	8.41	8.29405	0	1	1	0	0	1	0	0	0	0	0	0	1	1	1	0	0	1	-2.53491	-0.377956	-0.447637	-0.366381	-0.307088	2018	5	1	-0.377956
1	1	3	1	26	6.76	8.29405	0	0	1	0	0	1	0	0	0	0	0	0	1	1	0	2	0	1	-2.17057	-0.083432	-0.447637	-0.366381	-0.307088	2018	5	1	-0.083432
1	4	3	1	31	9.61	9.61581	1	1	1	0	0	1	0	0	0	0	0	0	1	0	1	0	1	1	-2.18729	-0.235882	-0.447637	0.638103	-0.307088	2018	5	1	-0.235882
1	4	3	2	33	10.89	9.10498	1	1	1	1	0	1	0	0	0	0	0	0	1	1	0	2	1	1	-2.16326	0.486364	-0.0768021	-2.24813	-0.307088	2018	5	1	0.486364
1	4	3	1	31	9.61	9.10498	0	1	1	0	0	1	0	0	0	0	0	0	1	0	0	2	1	1	-2.77573	-0.894862	-0.447637	1.51537	-0.307088	2018	5	1	-0.894862
1	3	3	2	28	7.84	9.10498	1	1	1	0	0	1	1	0	0	0	1	1	1	0	0	2	1	1	-1.96898	-0.00106576	-0.0768021	1.51537	-0.307088	2018	5	1	-0.00106576
1	4	3	1	34	11.56	8.77956	1	1	1	0	0	1	0	0	0	0	0	0	1	0	1	0	0	1	-2.47878	-0.149271	-0.447637	-1.24365	-0.307088	2018	5	1	-0.149271
1	4	3	2	30	9	9.10498	0	1	1	0	0	1	0	0	0	0	0	0	1	0	0	2	1	1	-2.63866	-0.461818	-0.447637	-0.366381	-0.307088	2018	5	1	-0.461818
1	1	3	1	28	7.84	8.51719	1	0	1	0	0	1	0	0	0	0	0	0	1	0	1	0	0	1	-1.94209	0.101255	-0.447637	-0.366381	-0.307088	2018	5	1	0.101255
1	5	3	1	29	8.41	9.90349	0	1	1	0	1	1	0	1	0	1	1	0	1	0	1	1	1	1	-2.00805	0.0479382	-0.447637	-0.366381	-0.307088	2018	5	1	0.0479382
1	3	3	1	29	8.41	9.21034	0	1	1	1	0	1	0	1	1	0	0	0	1	0	1	0	1	1	-2.37517	-0.109901	-0.447637	-1.37087	-0.307088	2018	5	1	-0.109901
1	4	3	3	33	10.89	9.10498	0	1	1	0	0	1	0	0	0	0	0	0	1	0	0	2	1	1	-2.41534	-0.281296	-0.447637	-0.366381	-0.307088	2018	5	1	-0.281296
1	1	3	1	28	7.84	8.36637	1	0	1	0	0	1	0	0	0	0	0	0	1	0	0	2	0	1	-2.27652	-0.169084	-0.447637	-0.366381	-0.307088	2018	5	1	-0.169084
1	3	3	2	31	9.61	9.30565	0	1	1	0	1	1	0	0	0	0	1	0	1	0	0	2	1	1	-2.15465	-0.392807	-0.447637	1.51537	-0.307088	2018	5	1	-0.392807
1	1	3	3	26	6.76	9.90349	1	0	1	0	0	1	0	1	1	0	1	0	1	0	1	0	1	1	-1.40102	0.780286	-0.0768021	-0.366381	-0.307088	2018	5	1	0.780286
1	2	3	2	31	9.61	9.61581	0	1	1	0	1	1	0	0	0	0	1	1	1	0	0	2	1	1	-2.03679	0.346946	-0.447637	-2.24813	-0.307088	2018	5	1	0.346946
1	3	3	1	34	11.56	9.21034	0	1	1	0	0	1	0	0	0	0	0	0	1	0	1	0	1	1	-2.07867	-0.089736	-0.0768021	1.51537	-0.307088	2018	5	1	-0.089736
1	2	3	2	29	8.41	9.61581	1	1	1	0	0	1	1	0	0	0	1	1	1	0	1	1	1	1	-1.59124	0.447018	0.717477	1.51537	-0.307088	2018	5	1	0.447018
1	1	3	1	24	5.76	8.29405	0	0	1	0	0	1	0	0	0	0	0	0	1	0	0	2	0	1	-2.13899	0.0848371	0.346643	-0.366381	-0.307088	2018	5	1	0.0848371
1	3	3	1	32	10.24	8.9872	0	1	1	0	0	1	0	0	0	0	0	0	1	0	1	0	1	1	-2.39974	-0.0853782	-0.447637	-1.24365	-0.307088	2018	5	1	-0.0853782
1	3	3	1	30	9	9.61581	0	1	1	1	1	1	0	0	0	0	1	1	1	1	1	1	1	1	-1.93672	1.92931	-0.0768021	-0.366381	3.29482	2018	5	1	1.92931
1	2	3	2	28	7.84	9.90349	0	1	1	0	1	1	1	0	0	0	0	1	1	1	1	1	1	1	-1.73606	0.50945	-0.0768021	-0.366381	-0.307088	2018	5	1	0.50945
1	3	3	1	28	7.84	8.92266	0	0	1	0	0	1	0	0	0	0	0	0	1	0	1	0	0	1	-2.59438	-0.605528	0.346643	1.51537	-0.307088	2018	5	1	-0.605528
1	3	3	2	27	7.29	9.61581	1	0	1	0	0	1	0	0	0	0	0	1	1	0	0	2	1	1	-1.96898	0.321174	-0.0768021	-0.366381	-0.307088	2018	5	1	0.321174
1	3	3	1	33	10.89	8.9872	1	1	1	0	0	1	0	1	0	1	0	0	1	0	1	0	1	1	-1.88022	0.0123437	-0.447637	0.638103	-0.307088	2018	5	1	0.0123437
1	3	3	2	34	11.56	10.309	1	1	1	1	1	1	0	0	0	0	0	1	1	1	1	0	1	1	-1.67341	2.46821	0.717477	-1.24365	3.29482	2018	5	1	2.46821
1	1	3	1	24	5.76	8.69951	1	0	1	0	1	1	0	1	0	1	0	0	1	0	0	2	0	1	-2.13537	-0.377221	-0.447637	1.51537	-0.307088	2018	5	1	-0.377221
1	3	3	2	26	6.76	9.21034	0	1	1	0	0	1	0	0	0	0	0	0	1	0	1	1	1	1	-2.07867	0.0935759	-0.0768021	0.638103	-0.307088	2018	5	1	0.0935759
1	5	3	2	31	9.61	10.1266	1	1	1	0	1	1	0	0	0	0	0	0	1	0	1	0	1	1	-2.13537	-0.377221	-0.447637	1.51537	-0.307088	2018	5	1	-0.377221
1	2	3	2	21	4.41	8.51719	1	0	1	0	0	1	0	0	0	0	0	0	1	0	0	2	0	1	-2.37517	-0.248828	-0.447637	-0.366381	-0.307088	2018	5	1	-0.248828
1	4	3	2	33	10.89	9.61581	0	1	1	1	0	1	0	0	0	0	0	0	1	1	1	0	1	1	-1.88022	-0.170968	-0.447637	1.51537	-0.307088	2018	5	1	-0.170968
1	2	3	2	30	9	9.39266	1	1	1	0	0	1	0	0	0	0	0	0	1	0	0	2	1	1	-2.30364	0.0506433	-0.0768021	-0.366381	-0.307088	2018	5	1	0.0506433
1	1	3	2	24	5.76	8.29405	1	0	1	0	0	1	0	0	0	0	0	0	1	1	0	2	0	1	-2.30364	0.0868503	-0.447637	-2.37535	-0.307088	2018	5	1	0.0868503
1	3	3	2	34	11.56	8.85367	1	1	1	0	0	1	0	0	0	0	0	0	1	1	1	0	0	1	-1.94209	1.03889	0.717477	0.638103	1.25924	2018	5	1	1.03889
1	1	3	1	24	5.76	9.61581	0	0	1	1	0	1	0	0	0	0	1	1	1	1	1	1	1	1	-1.50517	0.454444	-0.447637	-0.366381	-0.307088	2018	5	1	0.454444
1	5	3	1	27	7.29	8.85367	1	1	1	0	0	1	0	1	0	1	0	0	1	0	1	0	0	1	-2.13537	0.834905	-0.447637	-0.366381	1.72849	2018	5	1	0.834905
1	3	3	2	27	7.29	9.61581	0	0	1	0	1	1	0	0	0	0	1	0	1	0	1	0	1	1	-2.00805	0.601181	-0.447637	0.638103	1.25924	2018	5	1	0.601181
1	1	3	2	21	4.41	8.51719	0	0	1	0	0	1	0	0	0	0	0	0	1	0	0	2	0	1	-2.17486	0.011454	0.346643	-0.493602	-0.307088	2018	5	1	0.011454
1	4	3	3	26	6.76	9.21034	0	1	1	0	0	1	0	0	0	0	0	0	1	1	1	0	1	1	-2.21597	1.64859	0.717477	-0.366381	2.82556	2018	5	1	1.64859
1	4	3	2	34	11.56	10.24	1	1	1	0	1	1	1	0	0	0	0	1	1	1	1	1	1	1	-1.39763	0.603524	0.717477	1.51537	-0.307088	2018	5	1	0.603524
1	2	3	2	29	8.41	9.90349	1	1	1	0	1	1	0	0	0	0	1	1	1	1	0	2	1	1	-1.73606	0.267802	-0.447637	-0.366381	-0.307088	2018	5	1	0.267802
1	4	3	1	30	9	9.64859	0	1	1	0	0	1	0	0	0	0	0	0	1	0	1	0	1	1	-2.44093	-0.382574	-0.0768021	1.51537	-0.307088	2018	5	1	-0.382574
1	2	3	1	29	8.41	9.10498	1	1	1	0	0	1	1	0	0	0	0	1	1	0	0	2	1	1	-2.09456	0.939185	3.96191	-1.24365	-0.307088	2018	5	1	0.939185
1	3	3	2	32	10.24	9.90349	1	1	1	1	0	1	0	1	1	0	1	0	1	0	1	0	1	1	-1.76689	0.66784	-0.0768021	-1.24365	-0.307088	2018	5	1	0.66784
1	3	3	2	32	10.24	9.68034	0	1	1	0	1	1	0	0	0	0	1	1	1	1	1	0	1	1	-1.96898	0.321174	-0.0768021	-0.366381	-0.307088	2018	5	1	0.321174
1	4	3	1	32	10.24	9.61581	0	1	1	1	1	1	0	0	0	0	1	1	1	1	0	2	1	1	-1.84575	-0.143107	-0.447637	1.51537	-0.307088	2018	5	1	-0.143107
1	4	3	2	34	11.56	9.90349	1	1	1	1	1	1	0	0	0	0	0	0	1	1	0	2	1	1	-1.75377	-0.0687508	-0.447637	1.51537	-0.307088	2018	5	1	-0.0687508
1	4	3	1	34	11.56	9.90349	1	1	1	0	1	1	0	1	0	1	0	0	1	0	0	2	1	1	-1.86553	1.32029	0.346643	-2.24813	1.25924	2018	5	1	1.32029
1	2	3	2	28	7.84	8.9872	0	0	1	0	0	1	0	0	0	0	0	0	1	0	0	2	1	1	-2.15465	0.0721735	0.346643	-0.366381	-0.307088	2018	5	1	0.0721735
1	3	3	2	25	6.25	9.10498	0	1	1	0	0	1	0	0	0	0	0	0	1	0	0	2	1	1	-2.30364	-0.191005	-0.447637	-0.366381	-0.307088	2018	5	1	-0.191005
1	2	3	2	30	9	8.9872	1	1	1	0	0	1	0	0	0	0	0	0	1	1	0	2	1	1	-1.99138	-0.260823	-0.447637	1.51537	-0.307088	2018	5	1	-0.260823
1	3	3	2	27	7.29	10.0432	1	0	1	0	0	1	0	0	0	0	0	1	1	0	1	1	1	1	-1.68542	1.24256	-0.0768021	-0.366381	1.25924	2018	5	1	1.24256
1	1	3	1	28	7.84	8.9872	0	0	1	0	0	1	0	0	0	0	0	0	1	0	1	0	1	1	-2.21597	0.161533	0.346643	-1.37087	-0.307088	2018	5	1	0.161533
1	1	3	1	25	6.25	8.16052	0	0	1	0	0	1	0	0	0	0	0	0	1	0	1	0	0	1	-2.34098	-0.360117	-0.447637	0.638103	-0.307088	2018	5	1	-0.360117
1	4	3	1	30	9	8.85367	1	1	1	0	0	1	0	1	0	1	0	0	1	0	1	0	0	1	-3.00599	-0.758759	-0.447637	-0.366381	-0.307088	2018	5	1	-0.758759
1	2	3	1	27	7.29	9.68034	0	1	1	1	0	1	0	0	0	0	1	0	1	1	1	1	1	1	-1.94209	-0.220985	-0.447637	1.51537	-0.307088	2018	5	1	-0.220985
1	2	3	1	25	6.25	9.61581	0	1	1	0	0	1	0	0	0	0	0	0	1	1	1	0	1	1	-1.86553	0.163144	-0.447637	-0.366381	-0.307088	2018	5	1	0.163144
1	2	3	2	27	7.29	9.61581	0	1	1	0	0	1	0	0	0	0	1	0	1	0	1	0	1	1	-2.11659	0.0629229	-0.0768021	0.638103	-0.307088	2018	5	1	0.0629229
1	3	3	2	32	10.24	8.9872	0	1	1	0	0	1	0	0	0	0	0	0	1	0	0	2	1	1	-2.39974	-0.349281	-0.0768021	1.51537	-0.307088	2018	5	1	-0.349281
1	2	3	3	29	8.41	9.68034	0	1	1	0	0	1	0	1	0	1	0	0	1	0	0	2	1	1	-2.19548	0.0797378	-0.447637	-1.24365	-0.307088	2018	5	1	0.0797378
1	1	3	1	34	11.56	8.51719	1	0	1	0	1	1	0	1	0	1	1	0	1	1	1	0	0	1	-2.00805	0.432327	0.717477	-0.366381	-0.307088	2018	5	1	0.432327
1	2	3	2	27	7.29	8.51719	0	1	1	0	0	1	1	0	0	0	1	1	1	0	1	1	0	1	-2.03679	0.024706	-0.447637	-0.366381	-0.307088	2018	5	1	0.024706
1	2	3	1	34	11.56	10.1266	0	1	1	0	1	1	0	0	0	0	0	0	1	0	1	0	1	1	-1.60654	0.756889	0.717477	-0.366381	-0.307088	2018	5	1	0.756889
1	4	3	2	31	9.61	9.61581	0	1	1	0	1	1	0	1	1	0	1	1	1	1	0	2	1	1	-1.73606	-0.0544379	-0.447637	1.51537	-0.307088	2018	5	1	-0.0544379
1	2	3	3	26	6.76	9.21034	0	1	1	0	0	1	0	0	0	0	0	0	1	0	0	2	1	1	-2.30364	-0.374317	-0.447637	0.510883	-0.307088	2018	5	1	-0.374317
1	4	3	2	34	11.56	9.21034	0	1	1	0	0	1	0	0	0	0	0	0	1	1	0	2	1	1	-2.23689	-0.137043	-0.447637	-0.366381	-0.307088	2018	5	1	-0.137043
1	3	3	3	23	5.29	8.51719	0	0	1	0	0	1	0	0	0	0	0	0	1	0	0	2	0	1	-2.72511	0.0215371	-0.447637	0.638103	1.25924	2018	5	1	0.0215371
1	1	3	1	33	10.89	9.21034	0	0	1	0	0	1	0	0	0	0	0	1	1	0	1	0	1	1	-1.50517	0.879404	-0.0768021	-1.24365	-0.307088	2018	5	1	0.879404
1	3	3	1	28	7.84	9.61581	1	1	1	0	0	1	0	0	0	0	0	0	1	0	1	1	1	1	-1.99138	0.204157	0.346643	-0.366381	-0.307088	2018	5	1	0.204157
1	2	3	2	28	7.84	9.21034	0	1	1	0	0	1	0	0	0	0	0	0	1	0	0	2	1	1	-2.45718	0.00711632	-0.447637	-2.24813	-0.307088	2018	5	1	0.00711632
1	3	3	1	30	9	8.85367	0	1	1	0	0	1	0	1	0	1	0	0	1	0	1	0	0	1	-2.35054	0.0971377	0.346643	-1.24365	-0.307088	2018	5	1	0.0971377
1	5	3	2	32	10.24	9.61581	0	1	1	0	0	1	0	1	0	1	0	0	1	0	1	0	1	1	-2.37517	-0.106088	0.346643	-0.366381	-0.307088	2018	5	1	-0.106088
1	5	3	2	25	6.25	9.21034	1	1	1	0	0	1	0	0	0	0	0	0	1	0	0	2	1	1	-2.38506	0.310877	0.717477	-1.24365	-0.307088	2018	5	1	0.310877
1	1	3	1	29	8.41	8.51719	1	0	1	0	0	1	0	0	0	0	0	0	1	0	0	2	0	1	-2.07867	-0.00914474	-0.447637	-0.366381	-0.307088	2018	5	1	-0.00914474
1	1	3	1	23	5.29	8.41183	1	0	1	0	0	1	0	1	0	1	1	0	1	0	1	0	0	1	-1.88022	-0.0320405	-0.447637	0.510883	-0.307088	2018	5	1	-0.0320405
1	2	3	3	31	9.61	10.309	1	1	1	1	1	1	1	0	0	0	0	1	1	0	0	2	1	1	-1.31772	1.24491	3.96191	0.638103	-0.307088	2018	5	1	1.24491
1	1	3	1	23	5.29	8.29405	1	0	1	0	0	1	0	0	0	0	0	0	1	0	1	0	0	1	-2.42564	-0.289621	-0.447637	-0.366381	-0.307088	2018	5	1	-0.289621
1	3	3	3	24	5.76	9.61581	1	0	1	0	1	1	0	0	0	0	1	0	1	0	0	2	1	1	-2.07867	1.29461	-0.0768021	1.51537	2.82556	2018	5	1	1.29461
1	3	3	2	27	7.29	8.69951	0	1	1	0	0	1	0	0	0	0	0	0	1	0	1	0	0	1	-1.88022	0.334583	-0.447637	-1.24365	-0.307088	2018	5	1	0.334583
1	3	3	1	26	6.76	9.90349	0	1	1	0	0	1	0	0	0	0	1	1	1	0	1	1	1	1	-1.84575	0.420781	-0.0768021	-0.366381	-0.307088	2018	5	1	0.420781
1	2	3	1	30	9	9.90349	0	1	1	0	1	1	0	0	0	0	1	1	1	1	1	0	1	1	-1.67341	0.743412	-0.0768021	-1.24365	-0.307088	2018	5	1	0.743412
1	2	3	2	34	11.56	9.21034	0	1	1	0	0	1	0	0	0	0	1	1	1	1	0	2	1	1	-1.59132	0.0625659	-0.447637	1.51537	-0.307088	2018	5	1	0.0625659
1	2	3	2	29	8.41	8.9872	0	1	1	0	1	1	0	0	0	0	0	0	1	0	1	0	1	1	-2.09751	0.21727	-0.0768021	-0.366381	-0.307088	2018	5	1	0.21727
1	2	3	3	31	9.61	9.90349	1	1	1	0	0	1	0	0	0	0	1	1	1	1	1	1	1	1	-1.59132	0.0625659	-0.447637	1.51537	-0.307088	2018	5	1	0.0625659
1	4	3	2	32	10.24	10.1266	0	1	1	0	0	0	0	1	0	1	1	0	1	0	1	0	1	1	-1.75377	0.253489	-0.447637	-0.366381	-0.307088	2018	5	1	0.253489
1	1	3	2	30	9	8.00637	1	0	1	0	0	1	0	0	0	0	0	0	1	0	1	0	0	1	-2.53491	-0.377956	-0.447637	-0.366381	-0.307088	2018	5	1	-0.377956
1	3	3	1	31	9.61	9.74097	0	1	0	0	0	1	0	0	0	0	0	0	1	1	0	2	1	1	-1.94209	0.342903	-0.0768021	-0.366381	-0.307088	2018	5	1	0.342903
1	1	3	1	24	5.76	8.41183	0	0	1	1	0	1	0	0	0	0	0	0	1	0	1	0	0	1	-2.25885	-0.235385	-0.0768021	1.51537	-0.307088	2018	5	1	-0.235385
1	4	3	1	26	6.76	8.9872	1	1	1	0	0	1	0	1	0	1	0	0	1	0	1	0	1	1	-2.37517	-0.146108	-0.0768021	0.638103	-0.307088	2018	5	1	-0.146108
1	4	3	1	24	5.76	9.21034	0	0	1	0	0	1	0	0	0	0	0	0	1	0	1	0	1	1	-2.15465	-0.0122306	-0.0768021	0.510883	-0.307088	2018	5	1	-0.0122306
1	1	3	1	28	7.84	8.85367	1	0	1	0	0	1	0	0	0	0	0	0	1	0	1	0	0	1	-2.06078	0.144238	-0.447637	-1.37087	-0.307088	2018	5	1	0.144238
1	4	3	2	29	8.41	9.21034	1	1	1	0	0	1	0	0	0	0	0	0	1	0	1	0	1	1	-2.47878	-0.47151	-0.447637	0.638103	-0.307088	2018	5	1	-0.47151
1	3	3	1	28	7.84	9.21034	0	1	1	0	0	1	0	0	0	0	0	0	1	1	1	0	1	1	-1.94209	0.101255	-0.447637	-0.366381	-0.307088	2018	5	1	0.101255
1	4	3	2	31	9.61	9.61581	0	1	1	0	0	1	0	0	0	0	1	1	1	0	1	1	1	1	-2.10954	0.149209	-0.447637	-1.24365	-0.307088	2018	5	1	0.149209
1	4	3	1	32	10.24	9.39266	0	1	1	0	0	1	0	1	0	1	0	0	1	0	1	0	1	1	-2.59438	-0.331485	-0.447637	-1.49809	-0.307088	2018	5	1	-0.331485
1	5	3	3	30	9	9.79813	1	1	1	0	0	1	0	0	0	0	0	0	1	0	0	2	1	1	-1.94209	0.342903	-0.0768021	-0.366381	-0.307088	2018	5	1	0.342903
1	3	3	2	33	10.89	7.90101	0	1	1	0	0	1	0	0	0	0	1	0	1	1	0	2	0	1	-2.39974	-0.407618	-0.447637	0.638103	-0.307088	2018	5	1	-0.407618
1	4	3	2	33	10.89	8.69951	0	1	1	1	0	1	0	0	0	0	0	0	1	0	1	0	0	1	-2.47878	-0.654822	-0.447637	1.51537	-0.307088	2018	5	1	-0.654822
1	2	3	1	23	5.29	8.85367	0	1	1	0	0	1	0	0	0	0	0	0	1	0	0	2	0	1	-2.30364	-0.191005	-0.447637	-0.366381	-0.307088	2018	5	1	-0.191005
1	3	3	3	33	10.89	9.61581	0	1	1	0	0	1	0	1	0	1	0	0	1	0	1	0	1	1	-2.37517	-0.0655166	-0.447637	-1.24365	-0.307088	2018	5	1	-0.0655166
1	4	3	1	34	11.56	8.51719	0	1	1	0	0	1	0	1	0	1	0	0	1	0	1	0	0	1	-3.00599	-0.392135	-0.447637	-2.12091	-0.307088	2018	5	1	-0.392135
1	4	3	1	31	9.61	9.61581	0	1	1	1	1	1	0	0	0	0	1	0	1	0	1	0	1	1	-2.2115	-0.11652	-0.447637	-0.366381	-0.307088	2018	5	1	-0.11652
1	3	3	3	32	10.24	9.61581	0	1	1	0	0	1	0	0	0	0	0	0	1	0	0	2	1	1	-2.02872	0.0312327	-0.447637	-0.366381	-0.307088	2018	5	1	0.0312327
1	4	3	5	33	10.89	9.21034	0	1	1	0	0	1	0	1	0	1	0	0	1	0	0	2	1	1	-2.47878	-0.189842	0.346643	-0.366381	-0.307088	2018	5	1	-0.189842
1	3	3	2	24	5.76	8.03916	0	1	1	0	0	1	0	0	0	0	0	0	1	0	0	2	0	1	-2.5822	-0.55511	-0.447637	0.638103	-0.307088	2018	5	1	-0.55511
1	3	3	1	29	8.41	9.21034	0	1	1	0	0	1	0	0	0	0	0	0	1	0	0	2	1	1	-2.53491	-0.377956	-0.447637	-0.366381	-0.307088	2018	5	1	-0.377956
1	4	3	1	33	10.89	9.61581	1	1	1	1	1	1	1	0	0	0	1	1	1	1	0	2	1	1	-1.84575	0.604093	-0.0768021	-1.24365	-0.307088	2018	5	1	0.604093
1	3	3	2	30	9	9.21034	1	1	1	0	0	1	0	0	0	0	0	0	1	1	0	2	1	1	-1.86553	0.0825527	-0.0768021	1.51537	-0.307088	2018	5	1	0.0825527
1	4	3	1	28	7.84	9.21034	0	1	1	0	0	1	0	0	0	0	0	0	1	0	1	0	1	1	-2.21597	-0.259063	-0.447637	0.638103	-0.307088	2018	5	1	-0.259063
1	4	3	1	28	7.84	8.77956	0	1	1	0	0	1	0	0	0	0	0	0	1	0	0	2	0	1	-2.59438	-0.242717	-0.447637	-1.24365	-0.307088	2018	5	1	-0.242717
1	3	3	1	31	9.61	8.51719	1	1	1	1	1	1	0	1	0	1	0	0	1	0	1	0	0	1	-2.39974	0.509177	3.96191	-0.366381	-0.307088	2018	5	1	0.509177
1	2	3	3	26	6.76	8.9872	0	1	1	0	0	0	0	0	0	0	0	0	1	0	0	2	1	1	-2.47878	-0.332583	-0.447637	-0.366381	-0.307088	2018	5	1	-0.332583
1	5	3	1	25	6.25	9.39266	1	1	1	1	1	1	0	0	0	0	1	0	1	0	0	2	1	1	-2.39974	-0.59093	-0.447637	1.51537	-0.307088	2018	5	1	-0.59093
1	2	3	1	27	7.29	9.39266	0	1	1	1	0	1	0	0	0	0	0	0	1	0	0	2	1	1	-2.06078	0.00531063	-0.447637	-0.366381	-0.307088	2018	5	1	0.00531063
1	3	3	3	33	10.89	9.4727	1	1	1	0	0	1	0	0	0	0	0	0	1	0	1	0	1	1	-2.00805	-0.0909894	-0.447637	0.638103	-0.307088	2018	5	1	-0.0909894
1	4	3	2	33	10.89	9.10498	1	1	1	0	1	1	0	0	0	0	0	1	1	0	0	2	1	1	-1.96898	0.0795255	-0.447637	-0.366381	-0.307088	2018	5	1	0.0795255
1	3	3	3	34	11.56	9.21034	1	1	1	0	0	1	0	0	0	0	0	0	1	0	1	0	1	1	-2.15098	0.0269444	-0.447637	-1.49809	-0.307088	2018	5	1	0.0269444
1	1	3	3	24	5.76	9.39266	0	0	1	1	0	1	0	0	0	0	0	0	1	0	1	1	1	1	-1.5276	1.17287	-0.447637	-0.239161	1.25924	2018	5	1	1.17287
1	5	3	2	30	9	9.4727	1	1	1	0	1	1	1	0	0	0	0	1	1	1	0	2	1	1	-1.96898	0.771696	-0.447637	-0.366381	1.25924	2018	5	1	0.771696
1	3	3	4	24	5.76	8.47637	0	1	1	0	0	1	1	0	0	0	0	0	1	0	0	2	0	1	-2.42564	-0.472933	-0.447637	0.510883	-0.307088	2018	5	1	-0.472933
1	2	3	1	32	10.24	8.69951	0	1	1	0	0	1	0	0	0	0	0	0	1	0	1	0	0	1	-2.55828	-0.254103	0.346643	-0.366381	-0.307088	2018	5	1	-0.254103
1	3	3	1	29	8.41	9.4727	0	1	1	1	1	1	0	0	0	0	0	1	1	1	1	1	1	1	-1.9495	-0.0436559	-0.447637	0.638103	-0.307088	2018	5	1	-0.0436559
1	3	3	2	25	6.25	8.74831	1	1	1	1	0	1	0	0	0	0	0	0	1	0	1	0	0	1	-2.17486	0.0964097	-0.447637	-1.24365	-0.307088	2018	5	1	0.0964097
1	4	3	7	27	7.29	9.4727	1	1	1	0	0	1	0	0	0	0	0	0	1	0	0	2	1	1	-2.11645	0.143621	-0.447637	-1.24365	-0.307088	2018	5	1	0.143621
1	5	3	2	31	9.61	10.309	1	1	1	1	1	1	0	1	0	1	0	0	1	0	1	0	1	1	-2.21597	-0.200727	-0.0768021	1.51537	-0.307088	2018	5	1	-0.200727
1	5	3	2	31	9.61	9.30565	1	1	1	0	1	1	0	0	0	0	1	1	1	0	1	1	1	1	-1.93672	1.06297	3.16763	-2.24813	-0.307088	2018	5	1	1.06297
1	5	3	2	31	9.61	9.4727	1	1	1	0	0	1	0	1	0	1	0	0	1	0	1	0	1	1	-1.97498	-0.247566	-0.447637	1.51537	-0.307088	2018	5	1	-0.247566
1	3	3	3	31	9.61	8.51719	1	1	1	0	0	1	0	0	0	0	0	0	1	0	0	2	0	1	-2.35054	-0.089987	-0.447637	-1.37087	-0.307088	2018	5	1	-0.089987
1	3	3	2	29	8.41	8.41183	1	1	1	0	0	1	0	0	0	0	0	0	1	0	0	2	0	1	-2.42564	-0.289621	-0.447637	-0.366381	-0.307088	2018	5	1	-0.289621
1	3	3	3	26	6.76	8.85367	0	1	1	0	0	1	0	0	0	0	0	0	1	0	0	2	0	1	-2.53491	0.00643274	0.717477	-0.366381	-0.307088	2018	5	1	0.00643274
1	3	3	2	32	10.24	10.5966	1	1	1	0	1	1	0	0	0	0	0	1	1	1	1	0	1	1	-1.96898	2.25278	2.7968	-0.366381	3.76408	2018	5	1	2.25278
1	2	3	1	29	8.41	9.90349	0	1	1	0	1	1	1	0	0	0	0	1	1	1	0	2	1	1	-1.55795	0.331194	-0.0768021	1.51537	-0.307088	2018	5	1	0.331194
1	5	3	2	34	11.56	10.0432	0	1	1	0	0	1	0	1	0	1	0	0	1	0	1	0	1	1	-2.56461	-0.21865	-0.447637	-1.24365	-0.307088	2018	5	1	-0.21865
1	1	3	3	22	4.84	8.69951	0	0	1	0	0	1	0	0	0	0	0	0	1	0	1	0	0	1	-2.21597	0.121513	-0.0768021	-0.366381	-0.307088	2018	5	1	0.121513
1	3	3	1	30	9	8.9872	1	1	1	0	0	1	0	0	0	0	0	0	1	1	0	2	1	1	-2.07867	0.375244	0.717477	-0.366381	-0.307088	2018	5	1	0.375244
1	3	3	2	34	11.56	8.00637	0	1	1	0	0	1	0	0	0	0	0	0	1	0	0	2	0	1	-2.63184	-0.456307	-0.447637	-0.366381	-0.307088	2018	5	1	-0.456307
1	1	3	1	29	8.41	9.39266	0	0	1	0	0	1	0	0	0	0	0	0	1	0	1	0	1	1	-1.99138	0.200344	-0.447637	-1.37087	-0.307088	2018	5	1	0.200344
1	4	3	3	34	11.56	9.61581	1	1	1	0	0	1	0	0	0	0	0	0	1	1	0	2	1	1	-1.66511	0.539135	3.59108	1.51537	-0.307088	2018	5	1	0.539135
1	1	3	3	23	5.29	8.69951	1	0	1	0	0	1	0	0	0	0	0	0	1	0	1	0	0	1	-1.99138	0.248541	0.346643	-0.239161	-0.307088	2018	5	1	0.248541
1	1	3	1	26	6.76	9.21034	0	0	1	0	0	1	0	0	0	0	1	1	1	1	1	1	1	1	-1.73606	0.128874	-0.447637	0.638103	-0.307088	2018	5	1	0.128874
1	1	3	8	26	6.76	8.85367	1	0	1	0	0	0	0	0	0	0	0	0	1	0	1	1	0	1	-2.00805	0.0479382	-0.447637	-0.366381	-0.307088	2018	5	1	0.0479382
1	4	3	2	33	10.89	8.9872	0	1	1	0	0	1	0	1	0	1	0	0	1	0	1	0	1	1	-2.39974	-0.407618	-0.447637	0.638103	-0.307088	2018	5	1	-0.407618
1	2	3	1	32	10.24	9.71112	1	1	1	0	0	1	0	1	0	1	0	0	1	0	1	0	1	1	-2.00852	0.329231	0.346643	-1.37087	-0.307088	2018	5	1	0.329231
1	3	3	1	34	11.56	8.69951	1	1	1	0	0	1	0	0	0	0	0	0	1	0	0	2	0	1	-2.37517	0.0772239	0.346643	-1.24365	-0.307088	2018	5	1	0.0772239
1	2	3	1	32	10.24	9.79813	0	1	1	0	0	1	0	0	0	0	0	0	1	0	0	2	1	1	-1.88022	0.151271	-0.447637	-0.366381	-0.307088	2018	5	1	0.151271
1	4	3	4	34	11.56	8.51719	1	1	1	0	0	1	0	0	0	0	0	0	1	1	0	2	0	1	-2.37517	0.0772239	0.346643	-1.24365	-0.307088	2018	5	1	0.0772239
1	2	3	2	32	10.24	9.79813	1	0	1	0	0	1	0	0	0	0	0	0	1	1	1	1	1	1	-1.74046	0.125319	-0.447637	0.638103	-0.307088	2018	5	1	0.125319
1	3	3	3	28	7.84	9.21034	0	1	1	0	0	1	0	0	0	0	0	0	1	0	0	2	1	1	-2.37517	-0.0655166	-0.447637	-1.24365	-0.307088	2018	5	1	-0.0655166
1	4	3	4	29	8.41	7.82405	1	1	1	0	0	1	0	0	0	0	0	0	1	0	1	1	0	1	-2.91755	0.00490867	-0.447637	-0.366381	1.25924	2018	5	1	0.00490867
1	2	3	2	34	11.56	9.90349	0	1	1	0	1	1	1	0	0	0	1	1	1	1	0	2	1	1	-1.6489	0.338264	-0.447637	-0.366381	-0.307088	2018	5	1	0.338264
1	1	3	1	28	7.84	8.85367	0	0	1	0	0	1	1	0	0	0	0	1	1	1	1	0	0	1	-1.90547	-0.00806531	-0.447637	0.638103	-0.307088	2018	5	1	-0.00806531
1	3	3	1	32	10.24	9.21034	1	1	1	0	0	1	0	0	0	0	0	0	1	1	0	2	1	1	-1.76689	0.305029	0.717477	1.51537	-0.307088	2018	5	1	0.305029
1	2	3	2	33	10.89	10.1266	1	1	1	0	0	1	1	0	0	0	0	1	1	1	1	1	1	1	-1.46477	0.487107	-0.447637	-0.366381	-0.307088	2018	5	1	0.487107
1	4	3	1	22	4.84	9.79813	0	0	1	0	0	1	0	0	0	0	0	0	1	0	1	0	1	1	-2.59438	-0.748268	-0.447637	1.51537	-0.307088	2018	5	1	-0.748268
1	3	3	1	25	6.25	9.21034	0	0	1	0	0	1	0	0	0	0	0	0	1	0	0	2	1	1	-2.21597	0.894275	-0.447637	-2.24813	1.25924	2018	5	1	0.894275
1	4	3	1	31	9.61	10.5966	0	1	1	0	1	1	1	0	0	0	1	1	1	1	0	2	1	1	-2.27315	0.0169531	-0.447637	-1.24365	-0.307088	2018	5	1	0.0169531
1	2	3	3	26	6.76	9.90349	1	1	1	1	0	1	0	0	0	0	0	0	1	1	1	1	1	1	-1.33791	2.62398	2.7968	0.638103	3.76408	2018	5	1	2.62398
1	3	3	2	33	10.89	8.85367	1	1	1	0	0	1	0	0	0	0	0	0	1	0	0	2	0	1	-2.19548	-0.103574	-0.447637	-0.366381	-0.307088	2018	5	1	-0.103574
1	5	3	3	28	7.84	9.39266	0	1	1	1	0	1	0	0	0	0	0	0	1	0	1	1	1	1	-2.11594	-0.361512	-0.447637	1.51537	-0.307088	2018	5	1	-0.361512
1	2	3	1	29	8.41	9.4727	1	0	1	0	0	1	0	0	0	0	0	1	1	0	1	1	1	1	-1.87517	0.0164301	-0.447637	0.638103	-0.307088	2018	5	1	0.0164301
1	5	3	1	29	8.41	9.90349	1	1	1	0	1	1	0	0	0	0	0	1	1	0	0	2	1	1	-1.96898	0.771696	-0.447637	-0.366381	1.25924	2018	5	1	0.771696
1	4	3	3	30	9	8.9872	0	1	1	1	0	1	0	0	0	0	0	0	1	1	0	2	1	1	-2.15465	-0.209495	-0.447637	0.638103	-0.307088	2018	5	1	-0.209495
1	3	3	3	33	10.89	8.9872	1	1	1	0	0	1	1	0	0	0	0	0	1	0	1	0	1	1	-2.19548	0.222478	0.346643	-1.24365	-0.307088	2018	5	1	0.222478
1	3	3	2	34	11.56	9.39266	1	1	1	0	1	1	0	0	0	0	0	1	1	1	0	2	1	1	-1.99555	-0.0808861	-0.447637	0.638103	-0.307088	2018	5	1	-0.0808861
1	4	3	2	30	9	8.69951	1	1	1	0	0	1	1	0	0	0	0	0	1	0	0	2	0	1	-2.00805	0.0479382	-0.447637	-0.366381	-0.307088	2018	5	1	0.0479382
1	4	3	1	28	7.84	9.61581	1	0	1	0	0	1	0	0	0	0	1	0	1	0	1	0	1	1	-2.51208	-0.68174	-0.447637	1.51537	-0.307088	2018	5	1	-0.68174
1	1	3	2	32	10.24	8.55641	1	0	1	0	0	1	0	0	0	0	0	0	1	0	0	2	0	1	-2.35568	-0.233071	-0.447637	-0.366381	-0.307088	2018	5	1	-0.233071
1	4	3	3	29	8.41	9.39266	0	1	1	0	0	1	0	0	0	0	0	0	1	0	0	2	1	1	-2.53491	-0.516884	-0.447637	0.638103	-0.307088	2018	5	1	-0.516884
1	4	3	2	31	9.61	8.92266	0	1	1	1	0	1	0	0	0	0	0	0	1	0	1	0	0	1	-2.50086	-0.350428	-0.447637	-0.366381	-0.307088	2018	5	1	-0.350428
1	1	3	1	21	4.41	8.16052	0	0	1	0	0	1	0	0	0	0	1	0	1	1	1	0	0	1	-2.19492	-0.0447854	-0.0768021	0.510883	-0.307088	2018	5	1	-0.0447854
1	2	3	2	29	8.41	9.90349	0	1	1	1	0	1	0	0	0	0	1	1	1	1	1	1	1	1	-1.84575	0.179133	-0.447637	-0.366381	-0.307088	2018	5	1	0.179133
1	4	3	2	34	11.56	8.85367	0	1	1	0	0	0	0	0	0	0	0	0	1	0	0	2	0	1	-2.95199	-0.330718	0.717477	-0.366381	-0.307088	2018	5	1	-0.330718
1	3	3	2	29	8.41	8.69951	0	1	1	1	1	1	0	0	0	0	0	0	1	0	1	0	0	1	-2.32713	0.214965	-0.0768021	-1.24365	-0.307088	2018	5	1	0.214965
1	3	3	3	30	9	8.9872	1	1	1	0	0	1	0	0	0	0	0	0	1	0	0	2	1	1	-2.36472	-0.0570633	-0.447637	-1.24365	-0.307088	2018	5	1	-0.0570633
1	2	3	2	27	7.29	9.39266	0	0	1	0	0	1	0	0	0	0	0	1	1	1	1	1	1	1	-1.81718	0.202228	-0.447637	-0.366381	-0.307088	2018	5	1	0.202228
1	2	3	1	27	7.29	9.90349	0	1	1	0	1	1	1	0	0	0	0	1	1	1	0	2	1	1	-2.03679	0.0830425	-0.0768021	0.510883	-0.307088	2018	5	1	0.0830425
1	6	3	4	30	9	9.61581	0	1	1	0	0	1	0	1	0	1	0	0	1	0	1	0	1	1	-1.68994	0.488397	-0.447637	-1.24365	-0.307088	2018	5	1	0.488397
1	3	3	1	26	6.76	9.21034	0	1	1	0	0	1	0	0	0	0	0	0	1	0	1	0	1	1	-2.21597	-0.120135	-0.447637	-0.366381	-0.307088	2018	5	1	-0.120135
1	3	3	2	33	10.89	9.90349	1	1	1	0	1	1	1	0	0	0	0	1	1	1	0	2	1	1	-1.6489	0.396601	-0.0768021	0.510883	-0.307088	2018	5	1	0.396601
1	3	3	2	26	6.76	9.39266	1	0	1	0	0	1	0	0	0	0	0	1	1	0	1	1	1	1	-1.93672	0.34725	-0.0768021	-0.366381	-0.307088	2018	5	1	0.34725
1	3	3	3	30	9	8.29405	1	1	1	1	0	1	0	0	0	0	0	0	1	0	1	0	0	1	-2.23689	0.104605	-0.0768021	-0.366381	-0.307088	2018	5	1	0.104605
1	3	3	2	32	10.24	9.90349	1	1	1	0	0	1	0	0	0	0	0	1	1	0	0	2	1	1	-1.50517	2.66988	-0.447637	-1.37087	4.39189	2018	5	1	2.66988
1	3	3	2	34	11.56	9.39266	0	1	1	0	1	1	0	0	0	0	1	0	1	0	1	0	1	1	-2.12356	-0.184363	-0.447637	0.638103	-0.307088	2018	5	1	-0.184363
1	5	3	3	34	11.56	9.30565	0	1	1	0	1	1	0	0	0	0	0	0	1	1	0	2	1	1	-2.64464	-0.547248	-0.0768021	1.51537	-0.307088	2018	5	1	-0.547248
1	3	3	2	34	11.56	9.21034	1	1	1	0	1	1	0	0	0	0	1	0	1	1	0	2	1	1	-1.76689	-0.0793595	-0.447637	1.51537	-0.307088	2018	5	1	-0.0793595
1	2	3	3	28	7.84	9.10498	1	1	1	0	0	1	0	0	0	0	0	0	1	0	0	2	1	1	-2.47878	-0.654822	-0.447637	1.51537	-0.307088	2018	5	1	-0.654822
1	3	3	1	32	10.24	10.309	1	1	1	0	1	1	0	0	0	0	0	0	1	1	0	2	1	1	-1.23062	0.738532	0.717477	1.51537	-0.307088	2018	5	1	0.738532
1	4	3	2	34	11.56	8.85367	1	1	1	0	0	1	0	0	0	0	0	0	1	0	1	0	0	1	-2.45718	-0.315123	-0.447637	-0.366381	-0.307088	2018	5	1	-0.315123
1	2	3	2	25	6.25	8.51719	0	0	1	0	0	1	0	0	0	0	1	1	1	0	1	1	0	1	-2.03679	-0.158606	-0.447637	0.510883	-0.307088	2018	5	1	-0.158606
1	3	3	2	31	9.61	9.39266	1	1	1	0	0	1	0	0	0	0	0	0	1	0	1	0	1	1	-1.99138	0.0614163	-0.447637	-0.366381	-0.307088	2018	5	1	0.0614163
1	3	3	2	33	10.89	9.90349	1	1	1	0	0	1	0	0	0	0	1	1	1	1	0	2	1	1	-1.50517	0.315516	-0.447637	0.638103	-0.307088	2018	5	1	0.315516
1	3	3	1	23	5.29	8.85367	1	0	1	0	0	1	0	0	0	0	1	0	1	0	1	0	0	1	-2.35054	-0.551154	-0.447637	1.51537	-0.307088	2018	5	1	-0.551154
1	3	3	2	28	7.84	9.10498	0	1	1	0	0	1	0	0	0	0	0	0	1	0	0	2	1	1	-2.62593	-0.451529	-0.447637	-0.366381	-0.307088	2018	5	1	-0.451529
1	1	3	3	31	9.61	8.85367	1	0	1	0	0	1	0	0	0	0	0	0	1	0	1	0	0	1	-2.35119	-0.0423184	0.346643	-0.239161	-0.307088	2018	5	1	-0.0423184
1	3	3	1	33	10.89	8.77956	1	0	1	0	0	1	0	0	0	0	0	0	1	0	1	0	0	1	-2.42564	-0.289621	-0.447637	-0.366381	-0.307088	2018	5	1	-0.289621
1	4	3	1	29	8.41	8.85367	0	1	1	0	0	1	0	0	0	0	0	0	1	0	0	2	0	1	-2.95199	-0.715107	-0.447637	-0.366381	-0.307088	2018	5	1	-0.715107
1	3	3	2	29	8.41	9.04782	1	1	1	0	0	1	0	0	0	0	0	0	1	0	0	2	1	1	-2.08258	0.837006	0.346643	0.510883	1.72849	2018	5	1	0.837006
1	4	3	1	34	11.56	9.90349	0	1	1	1	1	1	0	0	0	0	1	0	1	0	0	2	1	1	-1.91068	0.88097	0.717477	1.51537	1.25924	2018	5	1	0.88097
1	4	3	2	28	7.84	9.90349	1	1	1	0	1	1	0	0	0	0	1	0	1	0	1	1	1	1	-1.33791	0.831306	-0.0768021	-0.366381	-0.307088	2018	5	1	0.831306
1	3	3	3	29	8.41	9.30565	1	1	1	0	0	1	0	0	0	0	0	0	1	0	0	2	1	1	-2.34607	-0.408618	-0.447637	0.510883	-0.307088	2018	5	1	-0.408618
1	5	3	2	32	10.24	9.39266	0	1	1	0	1	1	0	0	0	0	0	0	1	0	1	0	1	1	-2.39505	-0.220515	-0.447637	-0.239161	-0.307088	2018	5	1	-0.220515
1	2	3	2	30	9	8.92266	1	1	1	0	0	1	0	0	0	0	0	0	1	0	1	0	0	1	-1.91068	0.55161	-0.0768021	-1.24365	-0.307088	2018	5	1	0.55161
1	4	3	3	34	11.56	9.21034	0	1	1	0	0	1	0	0	0	0	0	0	1	0	0	2	1	1	-2.59438	-0.422216	0.346643	0.638103	-0.307088	2018	5	1	-0.422216
1	2	3	2	20	4	9.39266	1	0	1	0	0	1	0	0	0	0	0	0	1	0	0	2	1	1	-2.24147	0.185301	0.346643	-1.24365	-0.307088	2018	5	1	0.185301
1	3	3	1	31	9.61	8.29405	0	1	1	0	0	1	0	0	0	0	0	0	1	0	0	2	0	1	-2.72511	-0.531706	-0.447637	-0.366381	-0.307088	2018	5	1	-0.531706
1	2	3	1	28	7.84	9.61581	0	1	1	0	0	1	1	0	0	0	0	1	1	0	1	0	1	1	-1.84575	-0.143107	-0.447637	1.51537	-0.307088	2018	5	1	-0.143107
1	2	3	2	28	7.84	10.309	0	1	1	0	1	1	1	0	0	0	0	1	1	1	1	0	1	1	-1.74896	3.1581	0.717477	-0.239161	5.3304	2018	5	1	3.1581
1	4	3	1	33	10.89	8.16052	1	1	1	0	0	1	0	0	0	0	0	0	1	0	1	0	0	1	-2.58869	-0.282498	-0.447637	-1.37087	-0.307088	2018	5	1	-0.282498
1	1	3	1	23	5.29	8.16052	0	0	1	0	0	1	0	0	0	0	0	0	1	0	1	0	0	1	-2.53491	-0.377956	-0.447637	-0.366381	-0.307088	2018	5	1	-0.377956
1	4	3	2	31	9.61	9.90349	0	1	1	1	1	1	0	0	0	0	1	1	1	1	1	1	1	1	-1.73606	0.128874	-0.447637	0.638103	-0.307088	2018	5	1	0.128874
1	3	3	3	28	7.84	9.39266	1	1	1	0	0	1	0	0	0	0	0	0	1	0	1	0	1	1	-2.39974	0.15627	-0.0768021	-1.24365	-0.307088	2018	5	1	0.15627
1	3	3	2	33	10.89	9.39266	1	1	1	0	0	1	0	1	0	1	0	0	1	0	1	0	1	1	-1.86553	0.302072	-0.447637	-1.37087	-0.307088	2018	5	1	0.302072
1	1	3	3	30	9	8.9872	0	0	1	0	0	1	0	0	0	0	0	0	1	1	1	0	1	1	-2.11645	0.0992371	-0.447637	-1.37087	-0.307088	2018	5	1	0.0992371
1	4	3	3	32	10.24	9.21034	1	1	1	0	0	1	0	0	0	0	0	0	1	0	0	2	1	1	-2.13537	0.12833	-0.447637	-1.24365	-0.307088	2018	5	1	0.12833
1	4	3	5	28	7.84	9.39266	1	1	1	1	0	1	0	1	1	0	0	0	1	0	1	0	1	1	-2.19548	-0.103574	-0.447637	-0.366381	-0.307088	2018	5	1	-0.103574
1	3	3	3	30	9	8.69951	0	1	1	0	1	0	0	0	0	0	1	0	1	0	0	2	0	1	-2.59438	-0.426028	-0.447637	-0.366381	-0.307088	2018	5	1	-0.426028
1	1	3	1	19	3.61	8.16052	0	0	1	0	0	1	0	0	0	0	0	0	1	0	0	2	0	1	-2.53491	-0.377956	-0.447637	-0.366381	-0.307088	2018	5	1	-0.377956
1	4	3	2	34	11.56	9.90349	1	1	1	0	1	1	0	0	0	0	1	1	1	1	1	0	1	1	-1.73606	0.128874	-0.447637	0.638103	-0.307088	2018	5	1	0.128874
1	3	3	2	30	9	9.21034	0	1	1	0	0	1	0	0	0	0	0	0	1	0	1	1	1	1	-2.65761	-0.432757	-0.447637	-0.239161	-0.307088	2018	5	1	-0.432757
1	1	3	2	29	8.41	8.69951	1	0	1	1	0	1	0	0	0	0	1	1	1	1	1	1	0	1	-1.93672	1.92931	-0.0768021	-0.366381	3.29482	2018	5	1	1.92931
1	3	3	2	30	9	9.10498	0	1	1	0	0	1	0	0	0	0	0	0	1	1	0	2	1	1	-2.15465	-0.392807	-0.447637	1.51537	-0.307088	2018	5	1	-0.392807
1	2	3	3	21	4.41	8.9872	1	0	1	1	0	1	0	0	0	0	0	0	1	0	1	0	1	1	-2.19548	0.969172	-0.0768021	-1.37087	1.25924	2018	5	1	0.969172
1	2	3	2	30	9	9.90349	1	1	1	0	1	1	0	0	0	0	1	1	1	1	1	0	1	1	-2.03679	0.024706	-0.447637	-0.366381	-0.307088	2018	5	1	0.024706
1	1	3	1	25	6.25	9.39266	1	0	1	1	0	1	0	0	0	0	1	0	1	1	1	1	1	1	-1.66511	0.145656	0.346643	1.51537	-0.307088	2018	5	1	0.145656
1	3	3	2	33	10.89	9.61581	1	1	1	0	0	1	0	0	0	0	0	1	1	1	0	2	1	1	-1.78941	0.224682	-0.447637	-0.366381	-0.307088	2018	5	1	0.224682
1	4	3	4	34	11.56	8.69951	1	1	1	0	0	1	0	0	0	0	0	0	1	0	0	2	0	1	-2.32713	-0.393308	-0.447637	0.510883	-0.307088	2018	5	1	-0.393308
1	2	3	2	32	10.24	9.90349	1	1	1	1	0	0	0	0	0	0	0	0	1	0	0	2	1	1	-2.15098	-0.250911	-0.447637	0.510883	-0.307088	2018	5	1	-0.250911
1	4	3	1	30	9	9.30565	0	1	1	0	0	1	0	0	0	0	0	0	1	0	0	2	1	1	-1.80809	0.929109	3.59108	-1.24365	-0.307088	2018	5	1	0.929109
1	1	3	2	29	8.41	8.69951	1	0	1	0	0	1	0	0	0	0	0	0	1	0	0	2	0	1	-2.13537	0.267258	-0.447637	-2.24813	-0.307088	2018	5	1	0.267258
1	2	3	1	31	9.61	9.54681	1	1	1	0	1	1	0	0	0	0	0	1	1	1	0	2	1	1	-1.93672	0.797772	-0.447637	-0.366381	1.25924	2018	5	1	0.797772
1	3	3	2	29	8.41	9.10498	1	1	1	0	1	1	0	0	0	0	0	0	1	0	0	2	1	1	-2.15465	0.174894	0.717477	0.638103	-0.307088	2018	5	1	0.174894
1	2	3	2	29	8.41	9.54681	1	1	1	0	1	1	0	0	0	0	0	1	1	0	1	1	1	1	-1.90547	0.314174	-0.447637	-1.24365	-0.307088	2018	5	1	0.314174
1	1	3	2	30	9	10.5966	1	0	1	0	0	1	0	0	0	0	0	1	1	1	0	2	1	1	-1.86921	1.91444	-0.447637	1.51537	4.39189	2018	5	1	1.91444
1	3	3	2	29	8.41	10.309	0	1	1	0	1	1	0	0	0	0	0	0	1	1	1	0	1	1	-2.07867	0.419628	0.717477	-0.239161	-0.307088	2018	5	1	0.419628
1	3	3	1	28	7.84	10.3417	0	1	1	0	1	1	0	0	0	0	0	1	1	1	1	1	1	1	-1.38854	0.915347	-0.447637	-2.12091	-0.307088	2018	5	1	0.915347
1	3	3	2	34	11.56	8.69951	1	1	1	0	0	1	0	0	0	0	0	0	1	0	0	2	0	1	-2.15888	0.10933	-0.447637	-1.24365	-0.307088	2018	5	1	0.10933
1	2	3	1	32	10.24	9.90349	0	1	1	0	0	1	0	0	0	0	0	0	1	0	0	2	1	1	-1.99138	0.387469	0.346643	-1.24365	-0.307088	2018	5	1	0.387469
1	1	3	2	29	8.41	8.00637	1	0	1	0	0	1	0	0	0	0	0	0	1	0	1	0	0	1	-2.59438	-0.242717	-0.447637	-1.24365	-0.307088	2018	5	1	-0.242717
1	4	3	2	33	10.89	9.90349	0	1	1	1	1	0	0	0	0	0	0	1	1	1	1	1	1	1	-1.67341	-0.00378761	-0.447637	1.51537	-0.307088	2018	5	1	-0.00378761
1	3	3	1	33	10.89	9.39266	1	1	1	0	1	1	0	0	0	0	1	1	1	0	0	2	1	1	-1.84575	0.362445	-0.447637	-1.24365	-0.307088	2018	5	1	0.362445
1	3	3	2	28	7.84	9.30565	0	1	1	0	0	1	1	0	0	0	0	1	1	1	0	2	1	1	-1.93672	0.105601	-0.447637	-0.366381	-0.307088	2018	5	1	0.105601
1	1	3	1	27	7.29	8.69951	0	0	1	0	0	1	0	0	0	0	0	1	1	1	0	2	0	1	-1.96898	0.262837	-0.447637	-1.24365	-0.307088	2018	5	1	0.262837
1	4	3	1	32	10.24	9.90349	0	1	1	0	0	1	0	0	0	0	0	0	1	1	1	1	1	1	-1.88022	0.718972	0.717477	-1.24365	-0.307088	2018	5	1	0.718972
1	1	3	1	25	6.25	9.21034	1	0	1	0	0	1	0	0	0	0	0	0	1	0	0	2	1	1	-2.30364	-0.513245	-0.447637	1.51537	-0.307088	2018	5	1	-0.513245
1	4	3	3	31	9.61	8.29405	1	1	1	0	0	0	0	0	0	0	0	0	1	0	0	2	0	1	-2.47878	-0.00653033	0.346643	-1.24365	-0.307088	2018	5	1	-0.00653033
1	5	3	2	31	9.61	9.10498	0	1	1	0	1	1	0	0	0	0	1	0	1	0	0	2	1	1	-2.23689	-0.0748939	0.717477	1.51537	-0.307088	2018	5	1	-0.0748939
1	1	3	4	28	7.84	8.51719	1	0	1	0	0	1	0	0	0	0	0	1	1	0	0	2	0	1	-1.95305	0.0118088	-0.0768021	1.51537	-0.307088	2018	5	1	0.0118088
1	4	3	2	26	6.76	8.29405	0	0	1	0	0	0	0	0	0	0	0	1	1	1	1	1	0	1	-2.10954	0.0686173	-0.0768021	0.638103	-0.307088	2018	5	1	0.0686173
1	3	3	3	28	7.84	8.85367	1	1	1	0	0	1	0	0	0	0	0	0	1	0	0	2	0	1	-1.99138	-0.0775114	-0.447637	0.638103	-0.307088	2018	5	1	-0.0775114
1	4	3	4	34	11.56	9.74097	0	1	1	0	1	1	0	0	0	0	0	0	1	0	0	2	1	1	-1.76689	0.568932	0.346643	-1.24365	-0.307088	2018	5	1	0.568932
1	4	3	2	31	9.61	9.90349	1	1	1	1	0	1	0	1	1	0	0	0	1	0	1	0	1	1	-1.68994	0.367235	0.717477	1.51537	-0.307088	2018	5	1	0.367235
1	3	3	1	34	11.56	9.61581	1	1	1	0	1	1	0	0	0	0	1	1	1	1	0	2	1	1	-1.73606	0.0883026	0.346643	1.51537	-0.307088	2018	5	1	0.0883026
1	3	3	1	31	9.61	9.21034	1	1	1	0	0	1	0	0	0	0	1	0	1	1	1	0	1	1	-2.13537	-0.0549814	-0.447637	-0.366381	-0.307088	2018	5	1	-0.0549814
1	2	3	1	26	6.76	10.309	0	1	1	0	1	1	0	1	1	0	0	0	1	0	1	0	1	1	-2.21597	0.205917	0.346643	-1.24365	-0.307088	2018	5	1	0.205917
1	2	3	2	29	8.41	10.309	1	1	1	0	1	1	1	0	0	0	0	1	1	0	1	0	1	1	-1.38861	0.409744	-0.447637	0.638103	-0.307088	2018	5	1	0.409744
1	3	3	1	26	6.76	9.39266	1	0	1	0	0	1	0	0	0	0	0	0	1	0	0	2	1	1	-1.76689	0.24288	-0.447637	-0.366381	-0.307088	2018	5	1	0.24288
1	3	3	1	31	9.61	9.61581	0	1	1	0	1	1	0	0	0	0	1	1	1	1	0	2	1	1	-1.78941	0.327403	-0.0768021	0.638103	-0.307088	2018	5	1	0.327403
1	4	3	4	33	10.89	9.21034	0	1	1	0	0	1	0	0	0	0	0	0	1	0	0	2	1	1	-2.37517	0.179945	0.717477	-0.239161	-0.307088	2018	5	1	0.179945
1	4	3	1	33	10.89	9.21034	1	1	1	0	0	1	0	1	0	1	0	0	1	0	0	2	1	1	-2.2813	0.0103688	-0.447637	-1.24365	-0.307088	2018	5	1	0.0103688
1	4	3	2	34	11.56	10.4631	1	1	1	0	0	1	0	0	0	0	1	1	1	0	0	2	1	1	-1.63723	0.561678	3.59108	1.51537	-0.307088	2018	5	1	0.561678
1	4	3	3	31	9.61	8.9872	0	1	1	0	0	1	0	0	0	0	0	0	1	0	0	2	1	1	-2.45718	-0.0334551	0.346643	-1.37087	-0.307088	2018	5	1	-0.0334551
1	3	3	2	34	11.56	9.90349	1	1	1	0	1	1	0	0	0	0	0	1	1	1	0	2	1	1	-1.74896	2.10845	3.96191	-1.24365	1.72849	2018	5	1	2.10845
1	4	3	3	32	10.24	9.10498	0	1	1	0	0	1	0	0	0	0	0	0	1	0	1	1	1	1	-2.32713	-0.209996	-0.447637	-0.366381	-0.307088	2018	5	1	-0.209996
1	1	3	2	33	10.89	8.69951	1	0	1	0	0	0	0	0	0	0	0	1	1	0	1	0	0	1	-2.03679	0.024706	-0.447637	-0.366381	-0.307088	2018	5	1	0.024706
1	1	3	1	34	11.56	9.21034	0	0	1	0	1	0	0	1	0	1	1	1	1	1	1	1	1	1	-1.73606	0.267802	-0.447637	-0.366381	-0.307088	2018	5	1	0.267802
1	1	3	2	26	6.76	8.51719	1	0	1	0	0	1	0	0	0	0	0	1	1	0	0	2	0	1	-2.03679	-0.114222	-0.447637	0.638103	-0.307088	2018	5	1	-0.114222
1	3	3	2	25	6.25	9.21034	0	0	1	0	0	1	0	0	0	0	0	1	1	1	0	2	1	1	-2.03679	0.024706	-0.447637	-0.366381	-0.307088	2018	5	1	0.024706
1	1	3	1	30	9	9.21034	0	0	1	1	0	1	0	0	0	0	0	1	1	0	0	2	1	1	-1.73606	0.406729	-0.447637	-1.37087	-0.307088	2018	5	1	0.406729
1	1	3	1	28	7.84	9.21034	0	0	1	0	0	1	0	0	0	0	0	0	1	0	0	2	1	1	-1.88022	0.396733	0.717477	0.638103	-0.307088	2018	5	1	0.396733
1	2	3	2	30	9	10.309	0	1	1	1	0	1	0	0	0	0	0	1	1	0	1	0	1	1	-1.78941	0.470144	0.717477	0.638103	-0.307088	2018	5	1	0.470144
1	4	3	1	34	11.56	9.21034	1	1	1	0	0	1	0	0	0	0	0	0	1	1	0	2	1	1	-1.80819	0.31222	-0.0768021	0.638103	-0.307088	2018	5	1	0.31222
1	3	3	2	29	8.41	8.85367	1	1	1	0	0	1	0	1	1	0	0	0	1	1	1	0	0	1	-2.02548	1.6015	-0.447637	-1.24365	2.82556	2018	5	1	1.6015
1	1	3	1	31	9.61	8.69951	0	0	1	0	0	1	0	0	0	0	0	1	1	1	0	2	0	1	-1.89051	0.142951	-0.447637	-0.366381	-0.307088	2018	5	1	0.142951
1	3	3	1	34	11.56	8.9872	1	1	1	0	0	0	0	0	0	0	0	0	1	0	0	2	1	1	-2.76115	-0.418092	0.346643	-0.366381	-0.307088	2018	5	1	-0.418092
1	4	3	2	33	10.89	9.90349	1	1	1	0	0	1	0	0	0	0	0	1	1	0	1	1	1	1	-1.46477	0.871496	0.717477	-0.366381	-0.307088	2018	5	1	0.871496
1	4	3	4	31	9.61	9.15905	1	1	1	0	1	1	0	0	0	0	0	0	1	0	0	2	1	1	-2.2813	-0.0702225	-0.0768021	0.638103	-0.307088	2018	5	1	-0.0702225
1	3	3	2	30	9	8.51719	1	1	1	0	0	1	0	0	0	0	0	0	1	0	0	2	0	1	-2.04274	0.261549	-0.0768021	-0.366381	-0.307088	2018	5	1	0.261549
1	3	3	1	32	10.24	9.21034	0	1	1	0	0	1	0	0	0	0	0	0	1	0	1	1	1	1	-2.83629	-0.621578	-0.447637	-0.366381	-0.307088	2018	5	1	-0.621578
1	4	3	1	24	5.76	8.99962	0	1	1	0	0	1	0	0	0	0	0	0	1	0	1	0	1	1	-2.53491	-0.458547	-0.0768021	1.51537	-0.307088	2018	5	1	-0.458547
1	3	3	1	28	7.84	9.61581	0	1	1	0	0	1	0	1	0	1	0	0	1	1	1	0	1	1	-1.68994	0.305085	-0.447637	-0.366381	-0.307088	2018	5	1	0.305085
1	1	3	4	29	8.41	8.51719	1	0	1	0	0	1	0	1	0	1	0	0	1	0	1	0	0	1	-2.17486	0.0964097	-0.447637	-1.24365	-0.307088	2018	5	1	0.0964097
1	2	3	2	29	8.41	9.21034	0	1	1	1	1	1	1	0	0	0	0	1	1	1	1	0	1	1	-1.86015	0.0285668	-0.447637	0.638103	-0.307088	2018	5	1	0.0285668
1	3	3	1	31	9.61	10.5966	0	1	1	0	0	1	0	1	0	1	0	0	1	1	0	2	1	1	-1.86553	0.265865	-0.0768021	0.638103	-0.307088	2018	5	1	0.265865
1	2	3	4	28	7.84	8.69951	1	0	1	0	0	1	0	1	0	1	0	0	1	0	0	2	0	1	-2.2813	-0.172943	-0.447637	-0.366381	-0.307088	2018	5	1	-0.172943
1	2	3	1	31	9.61	9.90349	1	1	1	0	1	1	1	0	0	0	0	0	1	1	1	1	1	1	-1.71471	0.607304	-0.447637	-2.24813	-0.307088	2018	5	1	0.607304
1	3	3	2	29	8.41	9.21034	1	1	1	0	0	1	0	1	0	1	0	0	1	0	1	0	1	1	-2.07867	0.174167	-0.447637	-1.24365	-0.307088	2018	5	1	0.174167
1	2	3	1	29	8.41	9.61581	0	0	1	1	0	1	0	0	0	0	1	1	1	1	1	0	1	1	-1.96898	0.182246	-0.0768021	0.638103	-0.307088	2018	5	1	0.182246
1	1	3	2	20	4	8.07091	1	0	1	0	0	1	0	0	0	0	0	0	1	0	1	0	0	1	-2.57017	-0.178759	-0.447637	-1.11642	-0.307088	2018	5	1	-0.178759
1	4	3	2	27	7.29	8.6125	1	1	1	0	0	1	0	0	0	0	0	0	1	0	0	2	0	1	-2.32713	-0.209996	-0.447637	-0.366381	-0.307088	2018	5	1	-0.209996
1	2	3	1	24	5.76	8.6125	1	1	1	0	0	1	0	0	0	0	0	0	1	0	1	0	0	1	-2.30855	-0.51721	-0.447637	1.51537	-0.307088	2018	5	1	-0.51721
1	5	3	1	28	7.84	9.21034	1	1	1	0	0	1	0	0	0	0	0	0	1	1	1	0	1	1	-2.11645	0.00469365	-0.447637	-0.239161	-0.307088	2018	5	1	0.00469365
1	2	3	1	27	7.29	9.90349	0	1	1	1	1	1	1	0	0	0	0	1	1	0	1	1	1	1	-2.09456	-0.0219943	-0.447637	-0.366381	-0.307088	2018	5	1	-0.0219943
1	1	3	1	30	9	8.29405	0	0	1	0	0	1	0	0	0	0	0	0	1	0	0	2	0	1	-2.47878	-0.193655	-0.447637	-1.37087	-0.307088	2018	5	1	-0.193655
1	3	3	2	26	6.76	9.90349	1	0	1	1	1	1	0	1	1	0	1	0	1	0	1	1	1	1	-2.07867	0.785747	-0.0768021	0.638103	1.25924	2018	5	1	0.785747
1	5	3	1	29	8.41	10.309	0	1	1	1	1	1	0	0	0	0	0	1	1	0	1	1	1	1	-1.96898	0.508299	0.717477	-0.239161	-0.307088	2018	5	1	0.508299
1	5	3	1	32	10.24	9.90349	0	1	1	0	0	0	0	0	0	0	1	0	1	0	0	2	1	1	-1.94209	0.101255	-0.447637	-0.366381	-0.307088	2018	5	1	0.101255
1	1	3	2	32	10.24	9.21034	1	0	1	0	0	1	0	0	0	0	0	1	1	1	1	1	1	1	-1.73606	0.451114	-0.447637	-1.24365	-0.307088	2018	5	1	0.451114
1	2	3	2	27	7.29	9.21034	0	1	1	0	0	1	0	0	0	0	1	1	1	0	0	2	1	1	-2.00231	0.436969	0.717477	-0.366381	-0.307088	2018	5	1	0.436969
1	5	3	3	33	10.89	8.34284	0	1	1	0	0	1	0	1	0	1	0	0	1	0	1	0	0	1	-2.72511	-0.531706	-0.447637	-0.366381	-0.307088	2018	5	1	-0.531706
1	3	3	1	31	9.61	9.21034	0	1	1	0	0	1	0	0	0	0	0	0	1	1	1	0	1	1	-2.15465	0.171081	-0.0768021	-0.366381	-0.307088	2018	5	1	0.171081
1	2	3	2	27	7.29	8.51719	0	0	1	0	0	1	1	0	0	0	1	1	1	1	1	1	0	1	-2.10954	-0.356343	-0.447637	1.51537	-0.307088	2018	5	1	-0.356343
1	3	3	1	29	8.41	9.90349	1	1	1	0	0	1	0	1	1	0	0	0	1	0	1	0	1	1	-1.86553	0.163144	-0.447637	-0.366381	-0.307088	2018	5	1	0.163144
1	1	3	1	30	9	8.9872	0	0	1	0	0	1	0	0	0	0	0	1	1	1	1	0	1	1	-1.81718	0.483896	0.346643	-1.37087	-0.307088	2018	5	1	0.483896
1	3	3	2	33	10.89	10.5966	1	1	1	0	1	1	1	0	0	0	0	1	1	1	0	2	1	1	-1.25951	0.514104	-0.447637	0.638103	-0.307088	2018	5	1	0.514104
1	3	3	1	31	9.61	9.21034	1	1	1	0	0	1	0	0	0	0	0	0	1	0	0	2	1	1	-2.85944	-0.962529	-0.447637	1.51537	-0.307088	2018	5	1	-0.962529
1	1	3	2	30	9	8.41183	1	0	1	0	0	1	0	0	0	0	0	0	1	0	1	0	0	1	-2.15098	3.33816	-0.0768021	-0.366381	6.89673	2018	5	1	3.33816
1	3	3	1	34	11.56	9.21034	1	1	1	0	1	1	0	1	1	0	0	0	1	0	0	2	1	1	-1.99138	-0.0775114	-0.447637	0.638103	-0.307088	2018	5	1	-0.0775114
1	1	3	1	27	7.29	8.16052	1	0	1	0	0	1	0	0	0	0	0	0	1	0	1	0	0	1	-2.53491	-0.377956	-0.447637	-0.366381	-0.307088	2018	5	1	-0.377956
1	3	3	1	34	11.56	10.1266	0	1	1	0	1	1	0	0	0	0	1	1	1	1	1	1	1	1	-1.84575	0.0402051	-0.447637	0.638103	-0.307088	2018	5	1	0.0402051
1	5	3	1	31	9.61	8.85367	1	1	1	1	0	1	0	1	0	1	0	0	1	0	1	0	0	1	-2.53491	-0.561268	-0.447637	0.510883	-0.307088	2018	5	1	-0.561268
1	3	3	1	22	4.84	8.69951	0	1	1	0	0	1	0	0	0	0	0	0	1	0	0	2	0	1	-2.68407	-0.176288	-0.447637	-2.24813	-0.307088	2018	5	1	-0.176288
1	3	3	2	27	7.29	8.77956	0	1	1	0	0	1	0	0	0	0	0	0	1	0	0	2	0	1	-2.47878	-0.332583	-0.447637	-0.366381	-0.307088	2018	5	1	-0.332583
1	3	3	2	30	9	9.21034	1	1	1	0	0	1	0	1	1	0	0	0	1	0	1	0	1	1	-1.9111	0.12631	-0.447637	-0.366381	-0.307088	2018	5	1	0.12631
1	4	3	2	30	9	8.85367	0	1	1	0	0	1	0	1	0	1	0	0	1	0	1	0	0	1	-2.47878	-0.515895	-0.447637	0.510883	-0.307088	2018	5	1	-0.515895
1	4	3	2	28	7.84	8.69951	0	0	1	0	0	1	0	0	0	0	1	1	1	0	1	0	0	1	-2.10954	0.0280459	0.717477	1.51537	-0.307088	2018	5	1	0.0280459
1	4	3	3	33	10.89	9.90349	1	1	1	0	0	1	0	1	0	1	0	0	1	0	1	0	1	1	-1.86553	0.878862	2.7968	-2.24813	-0.307088	2018	5	1	0.878862
1	1	3	1	26	6.76	8.51719	1	0	1	0	0	1	0	0	0	0	0	0	1	0	1	0	0	1	-2.07867	0.544098	-0.447637	0.638103	1.25924	2018	5	1	0.544098
1	3	3	2	34	11.56	10.309	0	1	1	0	1	1	0	0	0	0	1	1	1	1	0	2	1	1	-1.38854	2.13078	-0.447637	-0.366381	3.29482	2018	5	1	2.13078
1	1	3	1	21	4.41	8.16052	0	0	1	0	0	1	0	0	0	0	0	0	1	0	1	0	0	1	-2.39974	-0.407618	-0.447637	0.638103	-0.307088	2018	5	1	-0.407618
1	3	3	4	29	8.41	9.21034	1	1	1	0	0	1	0	1	0	1	0	0	1	0	1	0	1	1	-2.19548	-0.242502	-0.447637	0.638103	-0.307088	2018	5	1	-0.242502
1	1	3	2	24	5.76	8.00637	0	0	1	0	0	1	0	0	0	0	0	1	1	0	1	0	0	1	-2.24684	-0.145088	-0.447637	-0.366381	-0.307088	2018	5	1	-0.145088
1	3	3	1	34	11.56	8.69951	0	1	1	0	0	1	0	0	0	0	0	0	1	0	1	0	0	1	-2.65761	0.368361	-0.447637	-0.493602	1.72849	2018	5	1	0.368361
1	4	3	1	33	10.89	9.21034	1	1	1	0	0	1	0	0	0	0	0	0	1	0	0	2	1	1	-2.56461	-0.401962	-0.447637	-0.366381	-0.307088	2018	5	1	-0.401962
1	3	3	2	30	9	9.21034	0	1	1	0	0	1	0	0	0	0	0	0	1	1	0	2	1	1	-2.08271	-0.151341	-0.447637	0.638103	-0.307088	2018	5	1	-0.151341
1	3	3	3	33	10.89	10.309	0	1	1	0	1	1	1	0	0	0	0	1	1	1	0	2	1	1	-1.6489	0.338264	-0.447637	-0.366381	-0.307088	2018	5	1	0.338264
1	5	3	2	34	11.56	9.61581	0	1	1	1	1	1	1	0	0	0	1	1	1	1	1	0	1	1	-1.73606	0.267802	-0.447637	-0.366381	-0.307088	2018	5	1	0.267802
1	4	3	2	32	10.24	9.61581	0	1	1	1	0	1	0	0	0	0	0	1	1	1	1	1	1	1	-1.96898	0.786154	0.717477	-2.24813	-0.307088	2018	5	1	0.786154
1	1	3	1	24	5.76	8.41183	0	0	1	0	0	1	0	0	0	0	0	0	1	1	1	0	0	1	-2.25885	-0.154794	-0.447637	-0.366381	-0.307088	2018	5	1	-0.154794
1	3	3	1	29	8.41	8.9872	0	1	1	0	0	1	0	0	0	0	0	1	1	0	1	1	1	1	-1.87517	0.33867	-0.447637	-1.24365	-0.307088	2018	5	1	0.33867
1	4	3	2	31	9.61	9.90349	0	1	1	0	1	1	0	0	0	0	1	0	1	1	1	0	1	1	-2.00805	-0.032653	-0.0768021	1.51537	-0.307088	2018	5	1	-0.032653
1	3	3	4	30	9	8.29405	0	1	1	0	0	1	0	0	0	0	0	0	1	0	0	2	0	1	-2.37517	-0.248828	-0.447637	-0.366381	-0.307088	2018	5	1	-0.248828
1	3	3	1	28	7.84	9.21034	1	1	1	0	0	1	0	0	0	0	0	0	1	0	1	0	1	1	-2.11645	-0.0396906	-0.447637	-0.366381	-0.307088	2018	5	1	-0.0396906
1	3	3	1	28	7.84	9.10498	1	0	1	0	0	0	0	0	0	0	0	0	1	0	0	2	1	1	-2.50086	-0.108779	-0.0768021	-0.366381	-0.307088	2018	5	1	-0.108779
1	5	3	3	34	11.56	9.90349	0	1	1	1	1	0	1	0	0	0	1	1	1	0	1	1	1	1	-1.74896	0.502842	0.717477	0.638103	-0.307088	2018	5	1	0.502842
1	3	3	2	32	10.24	8.29405	1	1	1	0	0	1	0	0	0	0	0	0	1	0	0	2	0	1	-2.37517	-0.0655166	-0.447637	-1.24365	-0.307088	2018	5	1	-0.0655166
1	3	3	1	24	5.76	9.21034	0	0	1	0	1	1	0	0	0	0	0	0	1	1	1	0	1	1	-2.19492	-0.425361	-0.447637	1.51537	-0.307088	2018	5	1	-0.425361
1	4	3	2	29	8.41	8.85367	0	1	1	0	0	1	0	1	0	1	0	0	1	0	1	0	0	1	-2.30364	-0.191005	-0.447637	-0.366381	-0.307088	2018	5	1	-0.191005
1	4	3	2	29	8.41	9.21034	0	1	1	0	0	1	0	0	0	0	0	0	1	0	0	2	1	1	-2.32713	-0.393308	-0.447637	0.510883	-0.307088	2018	5	1	-0.393308
1	4	3	1	34	11.56	8.51719	1	1	1	1	0	1	0	0	0	0	0	0	1	1	1	0	0	1	-2.37517	-0.387756	-0.447637	0.638103	-0.307088	2018	5	1	-0.387756
1	4	3	4	34	11.56	9.90349	1	1	1	0	0	1	0	1	1	0	0	0	1	0	1	0	1	1	-1.60654	2.13787	-0.447637	-1.24365	3.29482	2018	5	1	2.13787
1	3	3	1	26	6.76	9.39266	0	0	1	0	0	1	0	0	0	0	0	0	1	0	1	0	1	1	-2.11594	-0.0392726	-0.447637	-0.366381	-0.307088	2018	5	1	-0.0392726
1	3	3	4	28	7.84	9.21034	0	1	1	0	0	1	0	0	0	0	0	0	1	0	1	0	1	1	-2.37517	0.0772239	0.346643	-1.24365	-0.307088	2018	5	1	0.0772239
1	3	3	3	29	8.41	9.90349	0	0	1	0	1	1	0	0	0	0	1	1	1	1	1	1	1	1	-2.01976	-0.283763	-0.447637	1.51537	-0.307088	2018	5	1	-0.283763
1	3	3	2	26	6.76	9.39266	0	0	1	0	1	1	0	0	0	0	0	0	1	0	1	0	1	1	-2.19492	-0.000401151	-0.0768021	0.638103	-0.307088	2018	5	1	-0.000401151
1	4	3	1	34	11.56	9.21034	1	1	1	0	1	1	0	0	0	0	1	1	1	0	1	1	1	1	-1.90547	-0.191377	-0.447637	1.51537	-0.307088	2018	5	1	-0.191377
1	1	3	1	29	8.41	8.85367	0	0	1	0	0	1	0	0	0	0	0	0	1	1	0	2	0	1	-1.97453	0.0788489	0.346643	0.638103	-0.307088	2018	5	1	0.0788489
1	3	3	2	28	7.84	9.21034	0	1	1	0	0	1	0	0	0	0	0	0	1	0	1	0	1	1	-2.11645	0.10305	0.346643	-0.366381	-0.307088	2018	5	1	0.10305
1	1	3	1	26	6.76	8.00637	1	0	1	0	0	1	0	0	0	0	0	0	1	0	1	0	0	1	-2.59438	-0.426028	-0.447637	-0.366381	-0.307088	2018	5	1	-0.426028
1	1	3	1	23	5.29	8.16052	0	0	1	0	0	1	0	0	0	0	0	0	1	1	1	0	0	1	-2.19492	0.222931	0.346643	-1.24365	-0.307088	2018	5	1	0.222931
1	3	3	2	34	11.56	9.90349	0	1	1	0	1	1	0	0	0	0	0	0	1	0	0	2	1	1	-1.88022	0.334583	-0.447637	-1.24365	-0.307088	2018	5	1	0.334583
1	4	3	2	29	8.41	8.00637	0	1	1	0	0	1	0	0	0	0	0	0	1	0	0	2	0	1	-2.59438	-0.426028	-0.447637	-0.366381	-0.307088	2018	5	1	-0.426028
1	4	3	1	32	10.24	9.21034	1	1	1	0	0	1	0	1	1	0	0	0	1	0	1	0	1	1	-2.21597	-0.259063	-0.447637	0.638103	-0.307088	2018	5	1	-0.259063
1	5	3	1	33	10.89	9.91344	0	1	1	0	1	1	0	0	0	0	1	0	1	0	1	0	1	1	-2.07867	-0.148072	-0.447637	0.638103	-0.307088	2018	5	1	-0.148072
1	3	3	2	34	11.56	9.21034	1	1	1	0	1	1	1	0	0	0	1	1	1	1	1	1	1	1	-2.148	0.872437	0.717477	0.638103	1.25924	2018	5	1	0.872437
1	1	3	3	31	9.61	8.29405	1	0	1	0	0	1	0	0	0	0	0	0	1	0	0	2	0	1	-2.37517	-0.245016	0.346643	0.638103	-0.307088	2018	5	1	-0.245016
1	2	3	1	25	6.25	9.16952	1	1	1	1	0	1	0	0	0	0	0	0	1	0	0	2	1	1	-2.16684	-0.0804164	-0.447637	-0.366381	-0.307088	2018	5	1	-0.0804164
1	3	3	2	28	7.84	9.61581	1	0	1	0	0	1	0	0	0	0	0	0	1	0	1	0	1	1	-2.21597	0.022605	0.346643	-0.366381	-0.307088	2018	5	1	0.022605
1	3	3	3	34	11.56	10.4631	1	1	1	0	0	1	0	0	0	0	0	1	1	1	1	1	1	1	-1.37036	0.56342	-0.447637	-0.366381	-0.307088	2018	5	1	0.56342
1	3	3	2	30	9	9.21034	0	1	1	0	0	1	0	0	0	0	1	0	1	0	0	2	1	1	-2.47878	-0.149271	-0.447637	-1.24365	-0.307088	2018	5	1	-0.149271
1	4	3	2	26	6.76	8.85367	1	1	1	0	0	1	0	0	0	0	0	0	1	0	1	0	0	1	-2.47878	-0.189842	0.346643	-0.366381	-0.307088	2018	5	1	-0.189842
1	4	3	3	26	6.76	9.90349	0	1	1	0	0	1	0	1	0	1	0	0	1	0	1	0	1	1	-1.97498	1.15123	0.717477	-0.366381	1.25924	2018	5	1	1.15123
1	3	3	2	27	7.29	9.39266	1	1	1	0	0	1	0	0	0	0	0	0	1	0	0	2	1	1	-2.07526	2.07012	-0.447637	-0.366381	4.39189	2018	5	1	2.07012
1	3	3	1	24	5.76	9.10498	0	1	1	0	1	1	0	0	0	0	0	0	1	0	1	0	1	1	-2.39505	-0.403827	-0.447637	0.638103	-0.307088	2018	5	1	-0.403827
1	1	3	1	28	7.84	10.1659	1	0	1	0	1	1	1	0	0	0	1	1	1	1	0	2	1	1	-1.13114	0.756795	-0.447637	-0.366381	-0.307088	2018	5	1	0.756795
1	4	3	2	28	7.84	9.21034	1	1	1	0	0	1	0	0	0	0	0	0	1	0	0	2	1	1	-2.00805	0.00736679	0.346643	0.510883	-0.307088	2018	5	1	0.00736679
1	2	3	1	34	11.56	9.74097	0	0	1	0	0	1	0	0	0	0	0	0	1	0	1	0	1	1	-1.75377	0.0701768	-0.447637	0.510883	-0.307088	2018	5	1	0.0701768
1	1	3	1	31	9.61	8.9872	0	0	1	1	0	1	0	0	0	0	0	0	1	0	0	2	1	1	-1.88022	0.396733	0.717477	0.638103	-0.307088	2018	5	1	0.396733
1	3	3	4	32	10.24	9.21034	1	1	1	0	1	1	1	0	0	0	0	1	1	1	0	2	1	1	-1.80301	1.34522	-0.0768021	-0.366381	1.72849	2018	5	1	1.34522
1	3	3	4	33	10.89	9.21034	1	1	1	1	1	1	0	0	0	0	0	0	1	0	0	2	1	1	-2.02548	-0.105077	-0.447637	0.638103	-0.307088	2018	5	1	-0.105077
1	2	3	1	29	8.41	10.309	1	1	1	0	1	1	0	0	0	0	0	1	1	1	0	2	1	1	-1.50517	0.66461	2.7968	0.510883	-0.307088	2018	5	1	0.66461
1	4	3	1	28	7.84	9.90349	1	1	1	1	1	1	0	0	0	0	1	1	1	1	1	0	1	1	-1.90547	0.69851	-0.447637	1.51537	1.72849	2018	5	1	0.69851
1	3	3	1	33	10.89	8.85367	0	1	1	1	0	1	0	0	0	0	0	0	1	0	0	2	0	1	-2.47878	-0.654822	-0.447637	1.51537	-0.307088	2018	5	1	-0.654822
1	3	3	1	25	6.25	9.61581	0	0	1	0	0	1	0	0	0	0	0	0	1	0	1	0	1	1	-2.13537	1.20489	0.717477	-1.24365	1.25924	2018	5	1	1.20489
1	5	3	2	30	9	10.8198	0	1	1	0	1	1	0	0	0	0	1	1	1	0	0	2	1	1	-1.76238	0.107602	-0.447637	0.638103	-0.307088	2018	5	1	0.107602
1	3	3	6	32	10.24	8.85367	1	1	1	0	0	1	0	0	0	0	0	0	1	0	0	2	0	1	-2.69125	-0.178282	0.346643	-1.24365	-0.307088	2018	5	1	-0.178282
1	3	3	1	30	9	8.9872	1	1	1	0	0	1	0	0	0	0	0	0	1	0	1	0	1	1	-2.21597	-0.299635	0.346643	1.51537	-0.307088	2018	5	1	-0.299635
1	3	3	2	25	6.25	8.51719	0	0	1	0	0	1	0	0	0	0	0	1	1	1	1	1	0	1	-2.03679	-0.158606	-0.447637	0.510883	-0.307088	2018	5	1	-0.158606
1	3	3	2	28	7.84	8.9872	0	1	1	0	0	1	0	0	0	0	0	0	1	0	1	1	1	1	-2.53491	-0.0962879	0.346643	-1.37087	-0.307088	2018	5	1	-0.0962879
1	4	3	1	34	11.56	9.21034	0	1	1	0	1	1	0	0	0	0	1	1	1	1	0	2	1	1	-2.03679	0.360898	-0.0768021	-1.49809	-0.307088	2018	5	1	0.360898
1	3	3	1	34	11.56	9.15905	0	1	1	1	0	1	0	0	0	0	0	0	1	1	1	0	1	1	-2.53491	-0.00751945	0.346643	-1.11642	-0.307088	2018	5	1	-0.00751945
1	2	3	1	29	8.41	8.85367	1	1	1	0	0	1	0	0	0	0	0	0	1	1	0	2	0	1	-2.53491	-0.31962	-0.0768021	0.510883	-0.307088	2018	5	1	-0.31962
1	2	3	3	27	7.29	9.39266	0	1	1	0	0	1	0	0	0	0	0	0	1	0	0	2	1	1	-2.00805	0.428514	-0.0768021	-1.37087	-0.307088	2018	5	1	0.428514
1	1	3	3	28	7.84	9.21034	1	0	1	0	0	1	0	0	0	0	0	0	1	1	1	0	1	1	-1.88947	0.327109	-0.447637	-1.24365	-0.307088	2018	5	1	0.327109
1	3	3	2	34	11.56	9.90349	1	1	1	0	1	1	1	0	0	0	1	1	1	1	0	2	1	1	-1.73606	0.267802	-0.447637	-0.366381	-0.307088	2018	5	1	0.267802
1	3	3	2	32	10.24	10.309	0	1	1	0	1	1	0	0	0	0	1	1	1	1	0	2	1	1	-1.73606	0.128874	-0.447637	0.638103	-0.307088	2018	5	1	0.128874
1	5	3	2	27	7.29	9.39266	1	1	1	0	1	1	0	0	0	0	1	0	1	0	0	2	1	1	-2.35054	1.27255	-0.0768021	1.51537	3.29482	2018	5	1	1.27255
1	3	3	2	31	9.61	9.90349	0	1	1	1	1	1	1	0	0	0	1	1	1	1	0	2	1	1	-2.19182	0.708686	-0.0768021	1.51537	1.72849	2018	5	1	0.708686
1	2	3	2	28	7.84	9.90349	1	0	1	0	0	1	1	0	0	0	1	1	1	1	1	1	1	1	-1.84575	0.0402051	-0.447637	0.638103	-0.307088	2018	5	1	0.0402051
1	3	3	1	32	10.24	9.90349	0	1	1	0	1	1	0	0	0	0	0	0	1	1	1	0	1	1	-2.17486	-0.22583	-0.447637	0.638103	-0.307088	2018	5	1	-0.22583
1	3	3	1	34	11.56	9.04782	0	1	1	0	1	1	0	0	0	0	1	0	1	1	1	0	1	1	-2.42564	-0.245237	-0.447637	-0.239161	-0.307088	2018	5	1	-0.245237
1	3	3	1	26	6.76	8.9872	1	0	1	0	0	1	0	0	0	0	0	0	1	1	0	2	1	1	-2.2813	0.0103688	-0.447637	-1.24365	-0.307088	2018	5	1	0.0103688
1	3	3	1	28	7.84	9.90349	0	1	1	1	1	1	0	0	0	0	0	1	1	1	0	2	1	1	-1.78941	0.144091	-0.0768021	1.51537	-0.307088	2018	5	1	0.144091
1	2	3	2	27	7.29	9.61581	0	0	1	0	0	1	1	0	0	0	0	1	1	0	1	1	1	1	-1.74896	0.118453	-0.447637	0.638103	-0.307088	2018	5	1	0.118453
1	5	3	2	33	10.89	9.90349	1	1	1	0	1	1	0	0	0	0	1	1	1	0	0	2	1	1	-2.03679	0.208018	-0.447637	-1.24365	-0.307088	2018	5	1	0.208018
1	1	3	2	24	5.76	8.29405	0	0	1	0	0	1	0	0	0	0	1	0	1	0	0	2	0	1	-2.15465	-0.070567	-0.447637	-0.366381	-0.307088	2018	5	1	-0.070567
1	2	3	2	26	6.76	9.21034	0	1	1	0	0	1	0	0	0	0	0	1	1	1	1	0	1	1	-1.9495	0.0952718	-0.447637	-0.366381	-0.307088	2018	5	1	0.0952718
1	4	3	4	34	11.56	9.90349	1	1	1	0	1	1	1	0	0	0	0	1	1	1	0	2	1	1	-1.197	0.949024	0.717477	0.638103	-0.307088	2018	5	1	0.949024
1	1	3	1	23	5.29	8.6125	1	0	1	0	0	1	0	0	0	0	0	0	1	1	0	2	0	1	-2.47878	-0.332583	-0.447637	-0.366381	-0.307088	2018	5	1	-0.332583
1	3	3	4	29	8.41	9.10498	1	1	1	0	0	1	0	0	0	0	0	0	1	0	1	0	1	1	-2.21597	0.121513	-0.0768021	-0.366381	-0.307088	2018	5	1	0.121513
1	3	3	1	24	5.76	8.29405	1	1	1	0	0	1	0	0	0	0	1	0	1	0	1	0	0	1	-2.62593	-0.0309333	0.346643	-2.37535	-0.307088	2018	5	1	-0.0309333
1	4	3	2	33	10.89	10.309	1	1	1	0	1	1	0	1	1	0	0	1	1	0	1	1	1	1	-2.03679	1.33955	-0.0768021	-1.24365	1.72849	2018	5	1	1.33955
1	1	3	1	25	6.25	8.85367	1	0	1	0	0	1	0	0	0	0	0	0	1	0	0	2	0	1	-2.23747	0.510272	-0.447637	-0.493602	1.25924	2018	5	1	0.510272
1	4	3	2	30	9	8.69951	0	1	1	1	0	1	0	0	0	0	0	0	1	0	0	2	0	1	-2.47878	-0.149271	-0.447637	-1.24365	-0.307088	2018	5	1	-0.149271
1	1	3	2	24	5.76	10.1266	1	0	1	0	0	1	0	0	0	0	1	0	1	0	1	1	1	1	-1.61786	0.425502	0.717477	1.51537	-0.307088	2018	5	1	0.425502
1	2	3	2	34	11.56	10.4631	1	1	1	0	0	1	0	0	0	0	0	1	1	1	0	2	1	1	-1.28411	0.691482	-0.0768021	0.510883	-0.307088	2018	5	1	0.691482
1	4	3	3	34	11.56	8.85367	1	1	1	0	0	1	0	0	0	0	0	0	1	0	0	2	0	1	-2.21597	1.07759	-0.447637	-3.12539	1.25924	2018	5	1	1.07759
1	4	3	2	30	9	10.3735	1	1	1	0	1	1	0	0	0	0	1	1	1	1	1	1	1	1	-2.04383	-0.0615772	-0.0768021	1.51537	-0.307088	2018	5	1	-0.0615772
1	4	3	2	30	9	9.61581	0	1	1	0	0	1	0	0	0	0	0	0	1	0	0	2	1	1	-2.32713	-0.0266838	-0.447637	-1.24365	-0.307088	2018	5	1	-0.0266838
1	3	3	1	32	10.24	9.61581	0	1	1	0	0	1	0	1	0	1	0	0	1	0	1	0	1	1	-2.19548	-0.425814	-0.447637	1.51537	-0.307088	2018	5	1	-0.425814
1	2	3	3	31	9.61	9.90349	0	1	1	1	1	1	0	0	0	0	1	1	1	1	1	0	1	1	-2.09123	-0.158231	-0.447637	0.638103	-0.307088	2018	5	1	-0.158231
1	3	3	2	31	9.61	8.69951	0	1	1	0	0	1	0	0	0	0	0	0	1	0	1	0	0	1	-2.35054	-0.273299	-0.447637	-0.493602	-0.307088	2018	5	1	-0.273299
1	2	3	3	28	7.84	10.1266	0	1	1	0	0	1	1	0	0	0	0	1	1	0	0	2	1	1	-1.55795	0.796175	0.717477	-0.366381	-0.307088	2018	5	1	0.796175
1	4	3	2	32	10.24	8.92266	0	1	1	0	0	1	0	0	0	0	1	1	1	0	0	2	0	1	-1.87517	0.155358	-0.447637	-0.366381	-0.307088	2018	5	1	0.155358
1	3	3	2	32	10.24	9.21034	1	1	1	0	1	1	0	0	0	0	0	1	1	1	0	2	1	1	-1.67341	0.318452	-0.447637	-0.366381	-0.307088	2018	5	1	0.318452
1	3	3	3	34	11.56	9.21034	1	1	1	0	0	1	1	0	0	0	0	1	1	0	0	2	1	1	-1.74896	0.499029	-0.0768021	-0.366381	-0.307088	2018	5	1	0.499029
1	3	3	2	31	9.61	8.6125	0	1	1	0	0	1	0	0	0	0	0	0	1	0	1	0	0	1	-2.17486	-0.0869022	-0.447637	-0.366381	-0.307088	2018	5	1	-0.0869022
1	2	3	2	34	11.56	10.309	1	1	1	0	1	1	0	0	0	0	1	1	1	1	1	0	1	1	-1.54728	0.482554	0.717477	1.51537	-0.307088	2018	5	1	0.482554
1	3	3	2	30	9	8.77956	1	1	1	0	0	1	0	0	0	0	0	0	1	0	0	2	0	1	-2.2813	-0.172943	-0.447637	-0.366381	-0.307088	2018	5	1	-0.172943
1	4	3	2	30	9	10.7144	0	1	1	0	1	1	0	0	0	0	1	0	1	0	0	2	1	1	-2.13537	-0.377221	-0.447637	1.51537	-0.307088	2018	5	1	-0.377221
1	2	3	2	27	7.29	10.1266	1	0	1	0	0	1	1	1	1	0	0	0	1	1	1	0	1	1	-1.33791	1.28183	-0.447637	-0.366381	1.25924	2018	5	1	1.28183
1	3	3	1	32	10.24	8.85367	0	1	1	0	1	1	0	0	0	0	1	0	1	1	0	2	0	1	-2.09751	-0.0243786	-0.447637	-0.366381	-0.307088	2018	5	1	-0.0243786
1	4	3	1	32	10.24	9.04782	0	1	1	1	0	1	0	0	0	0	0	0	1	0	0	2	1	1	-2.11594	0.953335	-0.0768021	0.638103	1.72849	2018	5	1	0.953335
1	3	3	1	33	10.89	9.61581	1	1	1	0	0	1	0	0	0	0	0	1	1	0	1	1	1	1	-1.73606	0.18721	-0.0768021	1.51537	-0.307088	2018	5	1	0.18721
1	5	3	1	32	10.24	9.90349	0	1	1	0	1	1	0	0	0	0	1	0	1	1	1	0	1	1	-1.99451	0.483847	-0.0768021	-1.24365	-0.307088	2018	5	1	0.483847
1	3	3	3	33	10.89	8.85367	1	1	1	1	0	1	0	0	0	0	0	0	1	0	1	0	0	1	-2.15465	-0.070567	-0.447637	-0.366381	-0.307088	2018	5	1	-0.070567
1	1	3	1	24	5.76	8.85367	1	0	1	0	0	1	0	0	0	0	0	0	1	1	1	1	0	1	-2.06078	0.148051	0.346643	-0.366381	-0.307088	2018	5	1	0.148051
1	3	3	1	21	4.41	9.21034	1	0	1	1	0	1	0	0	0	0	0	0	1	0	0	2	1	1	-2.39974	-0.0676132	0.717477	0.510883	-0.307088	2018	5	1	-0.0676132
1	1	3	5	23	5.29	8.9872	1	0	1	0	0	1	0	0	0	0	0	0	1	0	0	2	1	1	-2.16684	-0.0804164	-0.447637	-0.366381	-0.307088	2018	5	1	-0.0804164
1	4	3	3	31	9.61	10.309	0	1	1	1	1	1	1	0	0	0	0	1	1	1	1	1	1	1	-1.25951	0.330792	-0.447637	1.51537	-0.307088	2018	5	1	0.330792
1	3	3	1	34	11.56	9.10498	1	1	1	0	0	1	0	1	0	1	0	0	1	0	0	2	1	1	-2.06078	-0.178001	-0.447637	0.510883	-0.307088	2018	5	1	-0.178001
1	4	3	1	31	9.61	9.21034	0	1	1	0	0	1	0	0	0	0	0	0	1	0	0	2	1	1	-2.50684	-0.310876	-0.447637	-0.239161	-0.307088	2018	5	1	-0.310876
1	3	3	2	24	5.76	8.77956	0	1	1	0	0	1	0	0	0	0	0	0	1	0	1	0	0	1	-2.67075	-0.487764	-0.447637	-0.366381	-0.307088	2018	5	1	-0.487764
1	3	3	3	31	9.61	10.309	1	1	1	0	0	1	0	1	1	0	0	0	1	1	1	0	1	1	-1.52957	0.618035	-0.447637	-1.24365	-0.307088	2018	5	1	0.618035
1	3	3	2	34	11.56	10.309	1	1	1	1	1	1	0	0	0	0	0	1	1	1	1	1	1	1	-1.31772	0.708694	-0.0768021	0.638103	-0.307088	2018	5	1	0.708694
1	3	3	2	33	10.89	9.10498	0	1	1	0	0	1	0	0	0	0	0	0	1	0	1	0	1	1	-2.37517	-0.106088	0.346643	-0.366381	-0.307088	2018	5	1	-0.106088
1	3	3	1	34	11.56	8.9872	1	1	1	0	0	1	0	0	0	0	0	1	1	0	0	2	1	1	-1.93672	0.105601	-0.447637	-0.366381	-0.307088	2018	5	1	0.105601
1	3	3	2	29	8.41	9.21034	1	1	1	0	0	1	0	0	0	0	0	0	1	0	1	0	1	1	-2.37517	-0.387756	-0.447637	0.638103	-0.307088	2018	5	1	-0.387756
1	2	3	2	32	10.24	9.39266	1	1	1	0	0	1	0	0	0	0	0	0	1	1	0	2	1	1	-2.04274	-0.0606907	-0.0768021	1.51537	-0.307088	2018	5	1	-0.0606907
1	3	3	2	28	7.84	9.21034	0	1	1	1	1	1	0	0	0	0	1	0	1	1	0	2	1	1	-2.15465	0.738729	-0.0768021	1.51537	1.72849	2018	5	1	0.738729
1	4	3	1	32	10.24	9.61581	1	0	1	0	0	1	0	0	0	0	0	0	1	0	0	2	1	1	-2.35568	0.00857751	-0.0768021	-0.366381	-0.307088	2018	5	1	0.00857751
1	3	3	2	30	9	8.9872	1	1	1	0	0	1	0	0	0	0	0	0	1	0	0	2	1	1	-2.06078	0.00531063	-0.447637	-0.366381	-0.307088	2018	5	1	0.00531063
1	4	3	3	31	9.61	10.309	0	1	1	1	1	1	0	0	0	0	0	0	1	0	0	2	1	1	-2.00805	-0.0909894	-0.447637	0.638103	-0.307088	2018	5	1	-0.0909894
1	3	3	2	33	10.89	9.21034	0	1	1	0	1	1	0	0	0	0	1	0	1	1	0	2	1	1	-2.07867	0.741362	-0.0768021	0.510883	1.25924	2018	5	1	0.741362
1	5	3	2	32	10.24	10.309	0	1	1	0	1	1	0	0	0	0	0	1	1	0	0	2	1	1	-1.67341	0.138953	0.346643	1.51537	-0.307088	2018	5	1	0.138953
1	3	3	2	31	9.61	8.51719	1	1	1	0	0	1	0	0	0	0	0	0	1	0	0	2	0	1	-2.21597	2.4231	3.96191	-1.24365	3.29482	2018	5	1	2.4231
1	4	3	2	29	8.41	9.21034	0	1	1	0	1	1	0	0	0	0	1	0	1	0	1	0	1	1	-2.15465	-0.392807	-0.447637	1.51537	-0.307088	2018	5	1	-0.392807
1	5	3	1	32	10.24	10.309	0	1	1	0	0	1	0	0	0	0	0	1	1	1	0	2	1	1	-1.67341	2.12821	-0.447637	-1.11642	3.29482	2018	5	1	2.12821
1	3	3	1	34	11.56	9.90349	1	1	1	0	1	1	0	0	0	0	1	1	1	1	0	2	1	1	-1.25951	0.907582	2.7968	0.638103	-0.307088	2018	5	1	0.907582
1	2	3	1	33	10.89	8.85367	0	1	1	0	0	1	0	0	0	0	0	0	1	0	1	0	0	1	-2.59438	-0.748268	-0.447637	1.51537	-0.307088	2018	5	1	-0.748268
1	4	3	1	33	10.89	8.9872	1	1	1	0	0	1	0	0	0	0	0	0	1	0	1	0	1	1	-2.37517	-0.32942	-0.0768021	1.51537	-0.307088	2018	5	1	-0.32942
1	3	3	3	29	8.41	8.9872	1	1	1	0	0	1	0	0	0	0	0	0	1	0	1	0	1	1	-2.37517	0.256723	-0.447637	-3.12539	-0.307088	2018	5	1	0.256723
1	5	3	1	29	8.41	9.21034	0	1	1	0	1	1	0	0	0	0	1	0	1	0	0	2	1	1	-2.30364	-0.271596	-0.0768021	1.51537	-0.307088	2018	5	1	-0.271596
1	3	3	1	24	5.76	9.21034	1	0	1	0	0	1	0	0	0	0	0	0	1	0	0	2	1	1	-2.35054	-0.367842	-0.447637	0.638103	-0.307088	2018	5	1	-0.367842
1	4	3	2	27	7.29	9.21034	0	1	1	0	0	0	0	0	0	0	0	0	1	0	0	2	1	1	-2.37517	-0.248828	-0.447637	-0.366381	-0.307088	2018	5	1	-0.248828
1	3	3	2	34	11.56	10.309	0	1	1	0	1	1	1	0	0	0	1	1	1	1	0	2	1	1	-1.43537	0.371945	-0.447637	0.638103	-0.307088	2018	5	1	0.371945
1	3	3	1	30	9	8.69951	0	1	1	0	0	1	0	0	0	0	0	0	1	0	0	2	0	1	-2.72511	-0.853945	-0.447637	1.51537	-0.307088	2018	5	1	-0.853945
1	1	3	2	26	6.76	8.51719	0	0	1	0	0	1	0	0	0	0	0	0	1	0	1	0	0	1	-2.21597	-0.200727	-0.0768021	1.51537	-0.307088	2018	5	1	-0.200727
1	3	3	2	28	7.84	9.21034	0	1	1	0	0	1	0	0	0	0	0	0	1	0	0	2	1	1	-2.47878	-0.0465501	-0.0768021	-0.239161	-0.307088	2018	5	1	-0.0465501
1	4	3	2	33	10.89	10.309	0	1	1	0	1	1	0	0	0	0	1	1	1	1	1	1	1	1	-1.63723	0.45042	-0.0768021	0.638103	-0.307088	2018	5	1	0.45042
1	4	3	1	31	9.61	10.309	0	1	1	0	1	1	0	0	0	0	0	1	1	0	1	0	1	1	-1.81718	0.0189164	-0.447637	0.510883	-0.307088	2018	5	1	0.0189164
1	3	3	1	29	8.41	9.61581	0	1	1	1	1	1	0	0	0	0	1	1	1	0	1	0	1	1	-1.9792	0.822219	-0.447637	0.638103	1.72849	2018	5	1	0.822219
1	4	3	2	32	10.24	9.21034	1	1	1	0	0	1	0	1	0	1	0	0	1	0	1	0	1	1	-2.25885	-0.154794	-0.447637	-0.366381	-0.307088	2018	5	1	-0.154794
1	3	3	1	33	10.89	8.6125	1	1	1	0	0	1	0	0	0	0	0	0	1	0	0	2	0	1	-2.04274	0.712071	-0.447637	-0.366381	1.25924	2018	5	1	0.712071
1	3	3	1	27	7.29	8.51719	1	1	1	0	0	1	0	0	0	0	0	0	1	0	1	0	0	1	-2.32713	0.112244	-0.447637	-2.24813	-0.307088	2018	5	1	0.112244
1	2	3	1	25	6.25	9.90349	0	0	1	0	0	1	0	1	1	0	0	0	1	0	1	0	1	1	-1.08507	0.65511	-0.447637	0.638103	-0.307088	2018	5	1	0.65511
1	1	3	2	26	6.76	9.90349	0	0	1	0	0	1	0	0	0	0	0	1	1	0	0	2	1	1	-1.93672	0.105601	-0.447637	-0.366381	-0.307088	2018	5	1	0.105601
1	4	3	1	24	5.76	9.30565	0	1	1	0	0	1	0	0	0	0	0	0	1	0	0	2	1	1	-2.37517	-0.571068	-0.447637	1.51537	-0.307088	2018	5	1	-0.571068
1	3	3	1	34	11.56	9.21034	1	1	1	0	1	1	0	0	0	0	0	0	1	0	0	2	1	1	-1.76689	0.345601	-0.0768021	0.638103	-0.307088	2018	5	1	0.345601
1	4	3	2	28	7.84	9.90349	0	1	1	1	1	1	0	0	0	0	0	0	1	1	1	0	1	1	-2.07867	-0.148072	-0.447637	0.638103	-0.307088	2018	5	1	-0.148072
1	1	3	2	25	6.25	9.21034	1	0	1	0	0	1	0	0	0	0	0	1	1	0	0	2	1	1	-2.03679	0.716877	-0.447637	-0.366381	1.25924	2018	5	1	0.716877
1	1	3	2	27	7.29	8.51719	0	0	1	0	1	1	0	0	0	0	0	0	1	1	1	0	0	1	-1.9915	-0.260918	-0.447637	1.51537	-0.307088	2018	5	1	-0.260918
1	5	3	1	34	11.56	9.90349	0	1	1	0	1	1	1	0	0	0	1	1	1	1	0	2	1	1	-1.84575	0.424594	0.717477	0.638103	-0.307088	2018	5	1	0.424594
1	3	3	3	25	6.25	8.9872	0	1	1	0	0	1	0	0	0	0	0	0	1	0	0	2	1	1	-2.59438	-0.426028	-0.447637	-0.366381	-0.307088	2018	5	1	-0.426028
1	1	3	1	26	6.76	8.47637	0	0	1	0	0	1	0	0	0	0	0	0	1	1	1	0	0	1	-2.09341	-0.159989	-0.447637	0.638103	-0.307088	2018	5	1	-0.159989
1	1	3	2	25	6.25	8.6125	0	0	1	0	0	1	0	0	0	0	1	0	1	0	1	1	0	1	-2.25012	-0.188314	0.346643	0.510883	-0.307088	2018	5	1	-0.188314
1	5	3	4	26	6.76	8.9872	1	1	1	0	0	1	0	0	0	0	0	0	1	0	0	2	1	1	-2.46415	0.0491746	-0.447637	1.51537	1.25924	2018	5	1	0.0491746
1	4	3	1	33	10.89	8.9872	0	1	1	1	0	1	0	0	0	0	0	0	1	0	0	2	1	1	-2.53491	-0.377956	-0.447637	-0.366381	-0.307088	2018	5	1	-0.377956
1	6	3	2	32	10.24	9.61581	0	1	1	0	1	1	0	0	0	0	0	0	1	0	1	0	1	1	-2.6192	-0.446088	-0.447637	-0.366381	-0.307088	2018	5	1	-0.446088
1	1	3	1	25	6.25	9.30565	0	0	1	0	0	1	0	0	0	0	0	0	1	1	0	2	1	1	-1.66511	0.325156	-0.447637	-0.366381	-0.307088	2018	5	1	0.325156
1	2	3	1	19	3.61	8.51719	0	0	1	0	0	1	0	0	0	0	0	0	1	1	1	0	0	1	-2.4515	-0.127212	-0.447637	-1.24365	-0.307088	2018	5	1	-0.127212
1	3	3	1	34	11.56	8.69951	1	1	1	0	0	1	0	1	1	0	0	0	1	0	1	0	0	1	-2.72511	-0.348394	-0.447637	-1.24365	-0.307088	2018	5	1	-0.348394
1	3	3	2	32	10.24	8.9872	0	1	1	0	0	1	0	0	0	0	0	0	1	0	0	2	1	1	-2.47878	0.132397	0.346643	-2.24813	-0.307088	2018	5	1	0.132397
1	5	3	1	33	10.89	8.69951	0	1	1	0	0	1	0	0	0	0	0	0	1	0	0	2	0	1	-2.21597	-0.259063	-0.447637	0.638103	-0.307088	2018	5	1	-0.259063
1	3	3	1	28	7.84	8.51719	0	1	1	0	0	1	0	0	0	0	0	0	1	0	0	2	0	1	-2.59438	-0.287101	-0.447637	-1.37087	-0.307088	2018	5	1	-0.287101
1	3	3	2	26	6.76	9.54681	0	1	1	0	0	1	0	0	0	0	0	0	1	0	0	2	1	1	-1.99138	0.0614163	-0.447637	-0.366381	-0.307088	2018	5	1	0.0614163
1	3	3	2	30	9	8.9872	0	1	1	1	1	1	0	0	0	0	0	0	1	0	1	0	1	1	-2.35054	-0.126194	-0.0768021	0.638103	-0.307088	2018	5	1	-0.126194
1	3	3	4	34	11.56	9.10498	1	1	1	1	0	1	0	0	0	0	0	0	1	0	0	2	1	1	-2.25885	0.229595	0.717477	-0.366381	-0.307088	2018	5	1	0.229595
1	3	3	2	30	9	9.90349	1	1	1	0	1	1	1	0	0	0	0	1	1	0	0	2	1	1	-1.90547	0.515251	0.717477	-0.366381	-0.307088	2018	5	1	0.515251
1	3	3	3	29	8.41	9.10498	1	1	1	0	0	1	0	0	0	0	0	0	1	0	0	2	1	1	-2.12766	-0.0487457	-0.447637	-0.366381	-0.307088	2018	5	1	-0.0487457
1	2	3	1	31	9.61	10.1266	0	1	1	1	0	1	0	0	0	0	0	0	1	1	1	0	1	1	-2.21597	-0.120135	-0.447637	-0.366381	-0.307088	2018	5	1	-0.120135
1	3	3	1	29	8.41	8.51719	0	1	1	1	0	1	0	1	1	0	0	0	1	0	1	0	0	1	-2.59438	-0.00106816	-0.0768021	-1.24365	-0.307088	2018	5	1	-0.00106816
1	1	3	1	23	5.29	8.07091	0	0	1	0	0	1	0	0	0	0	0	0	1	0	0	2	0	1	-2.57017	-0.223143	-0.447637	-1.24365	-0.307088	2018	5	1	-0.223143
1	3	3	1	30	9	9.21034	0	1	1	0	0	1	0	0	0	0	1	0	1	0	1	0	1	1	-2.30364	0.0950276	-0.0768021	-0.239161	-0.307088	2018	5	1	0.0950276
1	3	3	2	31	9.61	10.309	0	1	1	0	1	1	0	0	0	0	0	1	1	1	1	1	1	1	-2.01976	-0.283763	-0.447637	1.51537	-0.307088	2018	5	1	-0.283763
1	3	3	1	31	9.61	10.5966	0	1	1	0	0	1	1	0	0	0	1	0	1	1	1	1	1	1	-1.66511	0.186228	-0.447637	0.638103	-0.307088	2018	5	1	0.186228
1	2	3	2	29	8.41	8.9872	1	1	1	0	0	1	0	0	0	0	0	0	1	1	1	0	1	1	-1.92648	0.113879	-0.447637	-0.366381	-0.307088	2018	5	1	0.113879
1	3	3	3	28	7.84	10.309	1	1	1	1	0	1	1	0	0	0	0	1	1	1	1	0	1	1	-0.761731	1.30088	0.717477	0.638103	-0.307088	2018	5	1	1.30088
1	3	3	1	28	7.84	8.29405	0	0	1	0	0	1	0	0	0	0	1	0	1	0	0	2	0	1	-2.30364	-0.191005	-0.447637	-0.366381	-0.307088	2018	5	1	-0.191005
1	2	3	3	31	9.61	10.309	1	1	1	0	0	1	1	0	0	0	0	1	1	0	1	1	1	1	-1.13816	1.22046	-0.0768021	-1.11642	-0.307088	2018	5	1	1.22046
1	3	3	1	30	9	9.79813	1	1	1	0	0	0	0	0	0	0	0	0	1	0	1	0	1	1	-1.75377	-0.0687508	-0.447637	1.51537	-0.307088	2018	5	1	-0.0687508
1	3	3	2	28	7.84	8.85367	0	1	1	0	0	1	0	0	0	0	0	0	1	0	0	2	0	1	-2.59438	0.0389516	0.346643	-2.24813	-0.307088	2018	5	1	0.0389516
1	4	3	4	32	10.24	10.309	1	1	1	0	1	1	0	0	0	0	0	1	1	1	1	1	1	1	-1.27605	0.639662	-0.447637	-0.366381	-0.307088	2018	5	1	0.639662
1	4	3	2	23	5.29	9.61581	1	0	1	0	0	1	0	0	0	0	0	0	1	0	1	0	1	1	-2.26354	0.024727	-0.447637	-1.24365	-0.307088	2018	5	1	0.024727
1	2	3	4	28	7.84	9.21034	1	1	1	0	0	0	0	0	0	0	0	0	1	0	1	0	1	1	-1.79442	0.542869	-0.447637	-2.24813	-0.307088	2018	5	1	0.542869
1	4	3	2	34	11.56	10.4631	1	1	1	0	1	1	0	0	0	0	0	1	1	1	0	2	1	1	-1.02366	1.7775	-0.0768021	-0.366381	1.25924	2018	5	1	1.7775
1	3	3	2	30	9	9.21034	1	1	1	1	1	1	0	0	0	0	0	1	1	1	1	1	1	1	-1.73606	0.128874	-0.447637	0.638103	-0.307088	2018	5	1	0.128874
1	2	3	3	31	9.61	9.68034	1	1	1	0	0	1	0	0	0	0	0	1	1	0	0	2	1	1	-1.63723	0.347699	-0.447637	-0.366381	-0.307088	2018	5	1	0.347699
1	2	3	2	20	4	8.9872	0	0	1	0	0	1	0	0	0	0	0	0	1	0	1	1	1	1	-2.35054	-0.228915	-0.447637	-0.366381	-0.307088	2018	5	1	-0.228915
1	4	3	2	32	10.24	9.21034	0	1	1	0	0	1	0	0	0	0	0	0	1	0	0	2	1	1	-2.07526	0.36023	-0.447637	-2.12091	-0.307088	2018	5	1	0.36023
1	5	3	2	34	11.56	9.90349	1	1	1	0	1	1	0	0	0	0	1	1	1	1	1	1	1	1	-1.38854	0.226483	-0.447637	1.51537	-0.307088	2018	5	1	0.226483
1	4	3	2	27	7.29	9.9988	0	1	1	0	1	1	0	0	0	0	1	0	1	0	1	0	1	1	-2.47878	-0.0465501	-0.0768021	-0.239161	-0.307088	2018	5	1	-0.0465501
1	3	3	2	34	11.56	10.309	0	1	1	0	1	1	0	0	0	0	0	1	1	0	1	0	1	1	-1.50517	0.593371	-0.447637	-1.37087	-0.307088	2018	5	1	0.593371
1	3	3	4	25	6.25	9.21034	1	1	1	0	0	1	0	0	0	0	0	0	1	0	0	2	1	1	-2.11645	0.00469365	-0.447637	-0.239161	-0.307088	2018	5	1	0.00469365
1	4	3	3	31	9.61	8.9872	0	1	1	0	0	1	0	1	0	1	0	0	1	0	1	0	1	1	-2.47878	-0.332583	-0.447637	-0.366381	-0.307088	2018	5	1	-0.332583
1	4	3	2	31	9.61	8.9872	0	1	1	0	0	1	0	0	0	0	0	0	1	0	0	2	1	1	-2.69756	-0.366696	0.346643	-0.366381	-0.307088	2018	5	1	-0.366696
1	1	3	1	23	5.29	7.6009	0	0	1	0	0	1	0	0	0	0	0	0	1	0	0	2	0	1	-2.50607	0.0297465	0.717477	-0.366381	-0.307088	2018	5	1	0.0297465
1	4	3	1	23	5.29	9.39266	0	0	1	0	0	1	0	0	0	0	0	0	1	0	1	0	1	1	-2.42012	0.729245	-0.447637	-2.24813	1.25924	2018	5	1	0.729245
1	2	3	4	34	11.56	9.21034	1	1	1	0	0	1	0	1	0	1	0	0	1	0	1	0	1	1	-1.97498	0.257985	-0.447637	-1.24365	-0.307088	2018	5	1	0.257985
1	1	3	2	25	6.25	9.21034	0	0	1	0	0	1	0	0	0	0	0	1	1	0	1	0	1	1	-1.50517	2.27815	-0.0768021	-0.366381	3.29482	2018	5	1	2.27815
1	4	3	1	32	10.24	10.5966	0	1	1	1	1	1	1	0	0	0	1	1	1	1	1	1	1	1	-1.50517	0.557164	-0.0768021	0.638103	-0.307088	2018	5	1	0.557164
1	4	3	2	32	10.24	9.04782	0	1	1	0	0	1	0	0	0	0	0	0	1	0	0	2	1	1	-2.80555	-0.453989	0.346643	-0.366381	-0.307088	2018	5	1	-0.453989
1	4	3	2	34	11.56	9.10498	0	1	1	0	0	1	0	1	0	1	0	0	1	0	1	0	1	1	-2.47878	-0.0909344	-0.0768021	-0.366381	-0.307088	2018	5	1	-0.0909344
1	4	3	1	25	6.25	9.64859	0	1	1	0	1	1	0	0	0	0	0	0	1	0	1	0	1	1	-2.39974	-0.59093	-0.447637	1.51537	-0.307088	2018	5	1	-0.59093
1	1	3	3	25	6.25	8.29405	0	0	1	0	0	1	0	0	0	0	0	0	1	0	1	0	0	1	-2.22512	0.0557774	-0.447637	-1.24365	-0.307088	2018	5	1	0.0557774
1	6	3	1	30	9	10.309	0	0	1	0	1	1	0	0	0	0	1	1	1	1	1	0	1	1	-1.63723	0.347699	-0.447637	-0.366381	-0.307088	2018	5	1	0.347699
1	3	3	1	27	7.29	9.43348	1	1	1	1	0	1	0	0	0	0	0	0	1	0	0	2	1	1	-1.9584	-0.0508544	-0.447637	0.638103	-0.307088	2018	5	1	-0.0508544
1	3	3	1	34	11.56	10.309	1	1	1	0	1	1	0	0	0	0	1	1	1	1	0	2	1	1	-1.50517	0.454444	-0.447637	-0.366381	-0.307088	2018	5	1	0.454444
1	3	3	1	20	4	8.00637	0	0	1	0	0	1	0	0	0	0	0	0	1	0	1	0	0	1	-2.59438	0.691102	-0.0768021	-1.24365	1.25924	2018	5	1	0.691102
1	3	3	1	32	10.24	9.90349	1	1	1	0	0	1	0	1	0	1	0	0	1	0	1	0	1	1	-1.99138	0.0614163	-0.447637	-0.366381	-0.307088	2018	5	1	0.0614163
1	2	3	3	28	7.84	9.54681	0	1	1	0	0	1	0	0	0	0	0	1	1	0	0	2	1	1	-1.83117	0.19092	-0.447637	-0.366381	-0.307088	2018	5	1	0.19092
1	5	3	2	34	11.56	10.1266	1	1	1	1	1	1	0	0	0	0	1	0	1	1	0	2	1	1	-1.94209	0.203976	-0.0768021	0.638103	-0.307088	2018	5	1	0.203976
1	4	3	2	29	8.41	8.9872	1	1	1	0	0	0	0	0	0	0	0	0	1	0	0	2	1	1	-2.59438	-0.426028	-0.447637	-0.366381	-0.307088	2018	5	1	-0.426028
1	4	3	2	34	11.56	10.309	0	1	1	1	1	1	0	0	0	0	1	1	1	0	1	1	1	1	-1.73606	2.19032	0.346643	-0.366381	3.76408	2018	5	1	2.19032
1	1	3	1	31	9.61	8.69951	0	0	1	0	0	1	0	0	0	0	1	0	1	1	1	1	0	1	-2.13537	0.369979	-0.0768021	-1.24365	-0.307088	2018	5	1	0.369979
1	3	3	2	28	7.84	10.1266	0	1	1	0	0	1	0	0	0	0	0	0	1	1	1	0	1	1	-1.52957	0.354132	-0.0768021	1.51537	-0.307088	2018	5	1	0.354132
1	4	3	5	31	9.61	9.39266	1	1	1	0	1	1	0	0	0	0	1	0	1	0	0	2	1	1	-2.15888	0.10933	-0.447637	-1.24365	-0.307088	2018	5	1	0.10933
1	3	3	2	32	10.24	9.90349	1	1	1	0	0	1	0	0	0	0	0	0	1	0	0	2	1	1	-2.21597	-0.120135	-0.447637	-0.366381	-0.307088	2018	5	1	-0.120135
1	3	3	1	34	11.56	9.21034	1	1	1	1	0	1	0	0	0	0	0	0	1	0	0	2	1	1	-2.09738	0.217375	-0.0768021	-0.366381	-0.307088	2018	5	1	0.217375
1	4	3	1	28	7.84	9.21034	0	1	1	0	0	1	0	0	0	0	0	0	1	0	0	2	1	1	-2.40061	-0.269388	-0.447637	-0.366381	-0.307088	2018	5	1	-0.269388
1	4	3	1	32	10.24	9.10498	0	1	1	0	0	1	0	0	0	0	0	0	1	0	0	2	1	1	-2.35054	-0.0456028	-0.447637	-1.24365	-0.307088	2018	5	1	-0.0456028
1	1	3	1	27	7.29	8.69951	1	0	1	0	0	1	0	0	0	0	0	0	1	1	1	0	0	1	-2.2813	-0.0302027	0.346643	-0.366381	-0.307088	2018	5	1	-0.0302027
1	1	3	1	25	6.25	8.51719	1	0	1	1	0	1	0	0	0	0	1	0	1	0	0	2	0	1	-2.30364	-0.0482646	0.346643	-0.366381	-0.307088	2018	5	1	-0.0482646
1	6	3	1	34	11.56	10.309	1	1	1	0	1	1	0	0	0	0	1	0	1	0	0	2	1	1	-1.82195	0.381685	-0.447637	-1.24365	-0.307088	2018	5	1	0.381685
1	2	3	1	25	6.25	8.69951	0	1	1	0	0	1	0	0	0	0	0	0	1	0	1	0	0	1	-2.39974	0.0535495	-0.447637	-2.24813	-0.307088	2018	5	1	0.0535495
1	3	3	1	34	11.56	9.16952	0	1	1	0	0	1	0	0	0	0	0	0	1	0	1	0	1	1	-1.99138	0.303065	-0.0768021	-0.366381	-0.307088	2018	5	1	0.303065
1	3	3	1	19	3.61	9.21034	0	0	1	0	0	1	0	0	0	0	0	0	1	0	1	0	1	1	-2.39974	0.0535495	-0.447637	-2.24813	-0.307088	2018	5	1	0.0535495
1	3	3	2	21	4.41	8.9872	0	0	1	0	0	1	0	0	0	0	0	0	1	0	1	0	1	1	-2.65761	-0.477141	-0.447637	-0.366381	-0.307088	2018	5	1	-0.477141
1	2	3	1	22	4.84	10.0858	0	0	1	0	1	1	0	0	0	0	0	0	1	1	1	0	1	1	-2.005	0.0504065	-0.447637	-0.366381	-0.307088	2018	5	1	0.0504065
1	3	3	3	26	6.76	8.29405	0	1	1	0	0	1	0	0	0	0	0	0	1	0	0	2	0	1	-2.72511	-0.670634	-0.447637	0.638103	-0.307088	2018	5	1	-0.670634
1	5	3	1	30	9	10.309	0	1	1	1	1	0	0	0	0	0	1	0	1	1	0	2	1	1	-1.9915	-0.260918	-0.447637	1.51537	-0.307088	2018	5	1	-0.260918
1	3	3	3	33	10.89	10.1266	1	1	1	0	1	1	0	0	0	0	0	0	1	1	0	2	1	1	-1.76689	0.488341	0.717477	0.638103	-0.307088	2018	5	1	0.488341
1	5	3	1	32	10.24	10.309	0	1	1	0	1	1	0	0	0	0	1	0	1	1	1	1	1	1	-1.52957	0.434723	-0.447637	-0.366381	-0.307088	2018	5	1	0.434723
1	1	3	1	29	8.41	8.51719	1	0	1	0	0	1	0	0	0	0	0	0	1	0	1	0	0	1	-2.37517	0.538391	0.346643	-4.12988	-0.307088	2018	5	1	0.538391
1	5	3	2	34	11.56	9.90349	1	1	1	0	0	1	0	0	0	0	1	0	1	1	1	1	1	1	-1.76689	0.103952	-0.447637	0.638103	-0.307088	2018	5	1	0.103952
1	3	3	3	31	9.61	9.21034	1	1	1	0	0	1	0	0	0	0	0	0	1	1	0	2	1	1	-1.86553	1.0087	0.717477	-3.25261	-0.307088	2018	5	1	1.0087
1	3	3	2	29	8.41	9.10498	0	1	1	1	0	1	0	1	0	1	0	0	1	0	1	0	1	1	-2.72511	-0.670634	-0.447637	0.638103	-0.307088	2018	5	1	-0.670634
1	2	3	1	32	10.24	9.21034	0	1	1	0	1	1	0	0	0	0	1	1	1	1	1	1	1	1	-2.03679	0.127427	-0.0768021	0.638103	-0.307088	2018	5	1	0.127427
1	2	3	2	29	8.41	9.90349	0	1	1	0	0	1	0	0	0	0	0	0	1	1	1	0	1	1	-2.15465	-0.209495	-0.447637	0.638103	-0.307088	2018	5	1	-0.209495
1	3	3	2	31	9.61	10.309	1	1	1	0	0	1	1	0	0	0	1	1	1	1	1	0	1	1	-1.38854	0.610872	0.717477	1.51537	-0.307088	2018	5	1	0.610872
1	4	3	1	32	10.24	9.79813	0	1	1	1	1	1	0	0	0	0	1	1	1	0	1	0	1	1	-1.77608	0.235455	-0.447637	-0.366381	-0.307088	2018	5	1	0.235455
1	3	3	1	33	10.89	9.21034	0	1	1	0	0	1	0	0	0	0	0	0	1	0	0	2	1	1	-2.37517	-0.0655166	-0.447637	-1.24365	-0.307088	2018	5	1	-0.0655166
1	3	3	1	31	9.61	10.1266	1	1	1	1	0	1	0	0	0	0	0	1	1	1	1	1	1	1	-1.63723	1.62197	0.717477	-0.366381	1.72849	2018	5	1	1.62197
1	3	3	2	30	9	9.30565	1	1	1	0	0	1	0	0	0	0	0	0	1	0	0	2	1	1	-2.09738	0.0201109	-0.447637	-0.239161	-0.307088	2018	5	1	0.0201109
1	6	3	2	30	9	9.61581	0	1	1	0	1	1	0	1	0	1	0	0	1	0	1	0	1	1	-1.86553	-0.159096	-0.447637	1.51537	-0.307088	2018	5	1	-0.159096
1	1	3	2	21	4.41	8.00637	0	0	1	0	0	1	0	0	0	0	0	0	1	0	0	2	0	1	-2.59438	0.079523	-0.447637	-3.12539	-0.307088	2018	5	1	0.079523
1	4	3	1	28	7.84	9.21034	0	1	1	0	0	1	0	0	0	0	0	0	1	0	0	2	1	1	-2.50086	-0.350428	-0.447637	-0.366381	-0.307088	2018	5	1	-0.350428
1	4	3	3	34	11.56	8.92266	1	1	1	1	0	1	0	0	0	0	0	0	1	0	0	2	0	1	-2.28548	-0.131941	-0.447637	-0.239161	-0.307088	2018	5	1	-0.131941
1	1	3	2	26	6.76	9.30565	0	0	1	1	0	1	0	0	0	0	1	1	1	1	1	1	1	1	-1.60239	0.478581	-0.0768021	0.638103	-0.307088	2018	5	1	0.478581
1	4	3	1	23	5.29	8.9872	0	0	1	0	0	1	0	0	0	0	0	0	1	0	1	1	1	1	-2.06078	0.466478	-0.447637	-3.25261	-0.307088	2018	5	1	0.466478
1	2	3	2	31	9.61	9.10498	0	1	1	1	0	1	0	0	0	0	0	0	1	0	1	0	1	1	-2.13124	-0.0516453	-0.447637	-0.366381	-0.307088	2018	5	1	-0.0516453
1	2	3	1	32	10.24	8.07091	0	1	1	0	0	1	0	0	0	0	0	0	1	1	1	0	0	1	-2.57017	4.52303	-0.447637	-1.24365	10.4986	2018	5	1	4.52303
1	4	3	1	31	9.61	9.21034	0	1	1	0	0	1	0	0	0	0	0	0	1	0	1	0	1	1	-2.37517	-0.387756	-0.447637	0.638103	-0.307088	2018	5	1	-0.387756
1	3	3	2	30	9	9.79813	1	1	1	0	0	1	0	1	0	1	0	0	1	0	1	0	1	1	-1.60654	0.3725	-0.447637	-0.366381	-0.307088	2018	5	1	0.3725
1	4	3	1	29	8.41	8.51719	1	1	1	0	0	1	0	1	0	1	0	0	1	0	1	0	0	1	-2.65761	-0.235493	-0.0768021	-0.366381	-0.307088	2018	5	1	-0.235493
1	4	3	3	31	9.61	9.21034	1	1	1	0	0	1	0	0	0	0	0	0	1	0	1	0	1	1	-1.85106	0.358156	-0.447637	-1.24365	-0.307088	2018	5	1	0.358156
1	1	3	2	25	6.25	8.51719	1	0	1	0	0	1	0	0	0	0	0	0	1	0	0	2	0	1	-2.37517	-0.109901	-0.447637	-1.37087	-0.307088	2018	5	1	-0.109901
1	3	3	1	34	11.56	9.21034	0	1	1	1	0	1	0	1	0	1	0	0	1	0	1	0	1	1	-2.13537	0.329407	0.717477	-0.366381	-0.307088	2018	5	1	0.329407
1	3	3	1	33	10.89	10.0858	0	1	1	0	1	1	0	0	0	0	0	1	1	1	0	2	1	1	-1.76238	0.67149	-0.0768021	-1.24365	-0.307088	2018	5	1	0.67149
1	4	3	2	26	6.76	8.9872	0	1	1	0	0	1	0	0	0	0	0	0	1	0	0	2	1	1	-2.47878	-0.515895	-0.447637	0.510883	-0.307088	2018	5	1	-0.515895
1	2	3	2	33	10.89	9.90349	0	1	1	0	1	1	0	0	0	0	1	0	1	1	1	0	1	1	-1.86564	0.22521	0.717477	1.51537	-0.307088	2018	5	1	0.22521
1	4	3	2	33	10.89	8.92266	0	1	1	0	0	1	0	0	0	0	0	0	1	0	0	2	0	1	-2.34098	-0.404501	-0.447637	0.510883	-0.307088	2018	5	1	-0.404501
1	3	3	2	21	4.41	8.9872	1	0	1	0	0	1	0	0	0	0	0	0	1	0	0	2	1	1	-2.30364	-0.132669	-0.0768021	0.510883	-0.307088	2018	5	1	-0.132669
1	3	3	1	21	4.41	8.9872	0	0	1	0	0	1	0	0	0	0	0	0	1	0	0	2	1	1	-2.32214	-0.250341	-0.447637	-0.493602	-0.307088	2018	5	1	-0.250341
1	5	3	2	28	7.84	7.78322	1	1	1	0	0	1	0	0	0	0	0	0	1	0	0	2	0	1	-2.13537	0.186667	-0.0768021	-0.366381	-0.307088	2018	5	1	0.186667
1	3	3	3	33	10.89	10.309	1	1	1	0	1	1	1	0	0	0	0	1	1	1	1	1	1	1	-1.25159	1.79097	-0.0768021	-0.366381	1.72849	2018	5	1	1.79097
1	4	3	1	25	6.25	8.00637	1	1	1	0	1	1	0	0	0	0	0	1	1	1	0	2	0	1	-1.90547	1.06468	-0.0768021	-0.366381	1.25924	2018	5	1	1.06468
1	4	3	2	32	10.24	9.68034	1	1	1	0	0	1	0	1	0	1	0	0	1	0	0	2	1	1	-1.97498	0.302369	-0.447637	-1.11642	-0.307088	2018	5	1	0.302369
1	3	3	2	31	9.61	8.9872	1	1	1	0	0	1	0	0	0	0	1	0	1	0	1	0	1	1	-2.30364	0.332311	0.717477	-1.37087	-0.307088	2018	5	1	0.332311
1	3	3	1	24	5.76	9.4727	1	0	1	0	1	1	0	0	0	0	1	1	1	0	1	0	1	1	-1.84575	0.687991	-0.447637	0.510883	1.25924	2018	5	1	0.687991
1	3	3	6	27	7.29	8.29405	1	1	1	0	0	1	0	0	0	0	0	0	1	0	1	0	0	1	-2.30364	-0.191005	-0.447637	-0.366381	-0.307088	2018	5	1	-0.191005
1	1	3	2	23	5.29	9.21034	1	0	1	0	0	1	0	0	0	0	0	0	1	0	0	2	1	1	-2.11645	-0.178618	-0.447637	0.638103	-0.307088	2018	5	1	-0.178618
1	4	3	1	33	10.89	8.51719	0	1	1	0	0	1	0	0	0	0	0	0	1	0	0	2	0	1	-3.73814	-1.48952	-0.447637	0.638103	-0.307088	2018	5	1	-1.48952
1	2	3	2	32	10.24	9.90349	1	1	1	0	0	1	0	0	0	0	1	1	1	1	0	2	1	1	-1.25951	1.98414	3.96191	0.638103	1.25924	2018	5	1	1.98414
1	2	3	1	31	9.61	9.39266	0	1	1	0	0	1	0	0	0	0	0	0	1	0	1	0	1	1	-2.07867	0.544098	-0.447637	0.638103	1.25924	2018	5	1	0.544098
1	1	3	1	30	9	8.51719	1	0	1	0	0	1	0	0	0	0	0	0	1	0	1	0	0	1	-2.21597	-0.120135	-0.447637	-0.366381	-0.307088	2018	5	1	-0.120135
1	4	3	2	31	9.61	10.3735	0	1	1	0	1	1	1	0	0	0	1	1	1	1	1	1	1	1	-1.46477	0.589828	-0.0768021	0.638103	-0.307088	2018	5	1	0.589828
1	1	3	1	27	7.29	9.39266	1	0	1	0	1	1	0	0	0	0	1	1	1	1	0	2	1	1	-1.73606	0.648378	-0.0768021	-1.37087	-0.307088	2018	5	1	0.648378
1	1	3	2	22	4.84	8.41183	1	0	1	0	0	1	0	0	0	0	0	0	1	0	0	2	0	1	-2.42564	-0.472933	-0.447637	0.510883	-0.307088	2018	5	1	-0.472933
1	3	3	2	29	8.41	9.39266	0	1	1	0	0	1	0	0	0	0	0	1	1	1	1	0	1	1	-1.98884	0.389519	0.346643	-1.24365	-0.307088	2018	5	1	0.389519
1	3	3	2	34	11.56	9.90349	0	1	1	0	1	1	0	0	0	0	0	1	1	1	1	0	1	1	-1.90547	-0.0524495	-0.447637	0.510883	-0.307088	2018	5	1	-0.0524495
1	2	3	2	29	8.41	9.39266	1	1	1	0	0	1	1	0	0	0	0	1	1	0	1	0	1	1	-1.77608	0.0965272	-0.447637	0.638103	-0.307088	2018	5	1	0.0965272
1	4	3	1	32	10.24	9.21034	1	1	1	0	0	1	0	0	0	0	0	0	1	1	0	2	1	1	-1.65334	0.195749	-0.447637	0.638103	-0.307088	2018	5	1	0.195749
1	3	3	2	34	11.56	8.69951	0	1	1	0	0	1	0	1	0	1	0	0	1	0	0	2	0	1	-2.59438	-0.426028	-0.447637	-0.366381	-0.307088	2018	5	1	-0.426028
1	1	3	1	23	5.29	8.16052	1	0	1	0	0	1	0	0	0	0	0	0	1	0	0	2	0	1	-2.35054	0.232253	-0.447637	-3.25261	-0.307088	2018	5	1	0.232253
1	2	3	3	32	10.24	9.39266	0	1	1	0	0	1	0	0	0	0	0	0	1	0	0	2	1	1	-2.00805	-0.0909894	-0.447637	0.638103	-0.307088	2018	5	1	-0.0909894
1	2	3	2	27	7.29	9.21034	1	1	1	0	0	1	0	0	0	0	1	1	1	0	0	2	1	1	-1.93672	0.163938	-0.0768021	0.510883	-0.307088	2018	5	1	0.163938
1	5	3	2	29	8.41	9.21034	1	1	1	0	0	1	0	0	0	0	0	0	1	0	0	2	1	1	-2.37517	-0.00718013	-0.0768021	-0.366381	-0.307088	2018	5	1	-0.00718013
1	2	3	2	31	9.61	9.61581	1	1	1	0	1	0	1	0	0	0	0	1	1	1	1	0	1	1	-1.90547	0.376324	0.717477	0.638103	-0.307088	2018	5	1	0.376324
1	3	3	4	28	7.84	8.9872	1	1	1	0	0	1	0	0	0	0	0	0	1	0	0	2	1	1	-2.47878	-0.149271	-0.447637	-1.24365	-0.307088	2018	5	1	-0.149271
1	4	3	2	30	9	8.96188	0	1	1	0	1	1	0	1	1	0	0	0	1	0	0	2	1	1	-2.2813	-0.356255	-0.447637	0.510883	-0.307088	2018	5	1	-0.356255
1	1	3	2	31	9.61	9.90349	1	0	1	1	0	1	1	0	0	0	1	1	1	0	0	2	1	1	-1.25951	0.898492	0.717477	0.638103	-0.307088	2018	5	1	0.898492
1	2	3	2	32	10.24	9.90349	1	1	1	0	0	1	0	0	0	0	0	1	1	0	0	2	1	1	-1.63723	0.347699	-0.447637	-0.366381	-0.307088	2018	5	1	0.347699
1	1	3	2	26	6.76	8.29405	1	0	1	0	0	1	0	0	0	0	0	0	1	0	0	2	0	1	-2.60671	-0.293255	0.346643	-0.366381	-0.307088	2018	5	1	-0.293255
1	1	3	2	22	4.84	7.37776	0	0	1	1	0	1	0	0	0	0	0	0	1	0	1	0	0	1	-2.15465	0.112745	-0.447637	-1.24365	-0.307088	2018	5	1	0.112745
1	3	3	2	34	11.56	9.39266	0	1	1	0	0	1	0	0	0	0	0	0	1	0	0	2	1	1	-2.39505	-0.0815876	-0.447637	-1.24365	-0.307088	2018	5	1	-0.0815876
1	2	3	1	29	8.41	9.61581	1	1	1	1	0	1	1	0	0	0	1	1	1	1	1	1	1	1	-1.6489	0.579912	-0.0768021	-0.366381	-0.307088	2018	5	1	0.579912
1	3	3	1	23	5.29	10.309	0	1	1	0	0	1	0	1	0	1	0	0	1	1	1	0	1	1	-1.40102	1.18693	0.346643	-3.12539	-0.307088	2018	5	1	1.18693
1	4	3	2	28	7.84	8.9872	1	1	1	0	0	1	0	0	0	0	0	0	1	0	1	0	1	1	-2.47878	-0.332583	-0.447637	-0.366381	-0.307088	2018	5	1	-0.332583
1	2	3	1	23	5.29	9.21034	1	1	1	0	0	1	0	1	0	1	0	0	1	1	0	2	1	1	-2.13537	-0.193909	-0.447637	0.638103	-0.307088	2018	5	1	-0.193909
1	6	3	1	29	8.41	9.21034	0	1	1	0	1	1	0	1	0	1	0	0	1	1	1	0	1	1	-2.37517	-0.248828	-0.447637	-0.366381	-0.307088	2018	5	1	-0.248828
1	3	3	2	33	10.89	11.0821	0	1	1	0	1	1	1	0	0	0	1	1	1	1	0	2	1	1	-1.5154	0.123942	-0.447637	1.51537	-0.307088	2018	5	1	0.123942
1	2	3	1	24	5.76	9.61581	0	1	1	0	0	1	0	0	0	0	0	0	1	0	0	2	1	1	-2.45718	-0.454051	-0.447637	0.638103	-0.307088	2018	5	1	-0.454051
1	1	3	2	27	7.29	8.69951	0	0	1	0	0	1	0	0	0	0	0	1	1	1	1	1	0	1	-1.96898	0.321174	-0.0768021	-0.366381	-0.307088	2018	5	1	0.321174
1	2	3	5	30	9	9.90349	0	1	1	0	0	1	0	0	0	0	1	1	1	1	0	2	1	1	-1.90547	0.130862	-0.447637	-0.366381	-0.307088	2018	5	1	0.130862
1	6	3	2	31	9.61	8.51719	0	1	1	0	0	1	0	1	0	1	0	0	1	0	1	0	0	1	-2.72511	-0.245673	-0.0768021	-0.239161	-0.307088	2018	5	1	-0.245673
1	2	3	2	30	9	9.90349	1	1	1	0	1	1	0	0	0	0	0	1	1	1	0	2	1	1	-1.6489	0.0160245	-0.447637	1.51537	-0.307088	2018	5	1	0.0160245
1	3	3	1	34	11.56	9.90349	0	1	1	0	1	1	0	0	0	0	0	0	1	1	0	2	1	1	-1.79404	0.404245	-0.447637	-1.24365	-0.307088	2018	5	1	0.404245
1	3	3	3	30	9	9.21034	0	1	1	1	0	1	0	0	0	0	0	0	1	0	1	0	1	1	-2.09738	-0.0242733	-0.447637	-0.366381	-0.307088	2018	5	1	-0.0242733
1	3	3	2	31	9.61	9.21034	1	1	1	1	0	1	0	0	0	0	1	0	1	1	0	2	1	1	-2.1124	0.205231	-0.0768021	-0.366381	-0.307088	2018	5	1	0.205231
1	5	3	2	32	10.24	9.79813	1	1	1	0	1	1	1	0	0	0	0	1	1	1	0	2	1	1	-1.63723	2.483	-0.447637	0.638103	4.86115	2018	5	1	2.483
1	3	3	1	33	10.89	9.39266	0	1	1	0	0	1	1	0	0	0	0	0	1	0	1	0	1	1	-2.2813	0.0103688	-0.447637	-1.24365	-0.307088	2018	5	1	0.0103688
1	1	3	1	23	5.29	8.41183	1	0	1	0	0	1	0	0	0	0	0	0	1	0	1	0	0	1	-2.42564	-0.472933	-0.447637	0.510883	-0.307088	2018	5	1	-0.472933
1	4	3	2	31	9.61	8.57546	1	1	1	0	0	1	0	0	0	0	0	0	1	0	0	2	0	1	-2.40988	-0.276885	-0.447637	-0.366381	-0.307088	2018	5	1	-0.276885
1	3	3	1	24	5.76	9.4727	0	1	1	0	0	1	0	0	0	0	0	0	1	0	1	0	1	1	-2.30364	-0.191005	-0.447637	-0.366381	-0.307088	2018	5	1	-0.191005
1	3	3	5	30	9	9.21034	0	1	1	0	0	1	0	0	0	0	0	0	1	0	0	2	1	1	-2.53491	-0.377956	-0.447637	-0.366381	-0.307088	2018	5	1	-0.377956
1	1	3	1	29	8.41	8.00637	0	0	1	1	0	1	0	0	0	0	0	1	1	0	0	2	0	1	-2.18801	0.144119	-0.0768021	-0.366381	-0.307088	2018	5	1	0.144119
1	3	3	1	31	9.61	9.10498	1	1	1	0	0	1	0	0	0	0	0	0	1	0	0	2	1	1	-2.42564	0.0326183	-0.447637	-2.24813	-0.307088	2018	5	1	0.0326183
1	1	3	2	32	10.24	8.51719	1	0	1	1	0	1	0	0	0	0	0	0	1	0	1	0	0	1	-2.07867	0.0491917	-0.0768021	0.510883	-0.307088	2018	5	1	0.0491917
1	4	3	2	34	11.56	9.21034	0	1	1	0	0	1	0	0	0	0	0	0	1	0	1	0	1	1	-2.30364	-0.191005	-0.447637	-0.366381	-0.307088	2018	5	1	-0.191005
1	3	3	3	24	5.76	8.24276	0	1	1	0	0	1	0	0	0	0	0	0	1	0	1	0	0	1	-2.47878	-0.376967	-0.447637	-0.493602	-0.307088	2018	5	1	-0.376967
1	3	3	3	28	7.84	9.10498	1	1	1	0	0	1	0	0	0	0	0	0	1	0	0	2	1	1	-2.32214	-0.205956	-0.447637	-0.366381	-0.307088	2018	5	1	-0.205956
1	3	3	1	30	9	9.61581	0	1	1	0	0	1	0	0	0	0	0	1	1	1	0	2	1	1	-1.73606	0.267802	-0.447637	-0.366381	-0.307088	2018	5	1	0.267802
1	2	3	2	33	10.89	9.90349	1	1	1	0	1	1	1	0	0	0	1	1	1	1	1	1	1	1	-1.6489	0.481005	0.346643	-0.366381	-0.307088	2018	5	1	0.481005
1	3	3	2	25	6.25	9.21034	0	0	1	0	0	1	0	0	0	0	0	0	1	0	0	2	1	1	-2.41534	-0.0396481	-0.0768021	-0.366381	-0.307088	2018	5	1	-0.0396481
1	3	3	3	34	11.56	8.29405	1	1	1	0	0	1	0	0	0	0	0	0	1	0	1	0	0	1	-2.45718	-0.315123	-0.447637	-0.366381	-0.307088	2018	5	1	-0.315123
1	1	3	1	24	5.76	8.51719	1	0	1	0	0	1	0	0	0	0	0	0	1	0	1	0	0	1	-2.37517	-0.0655166	-0.447637	-1.24365	-0.307088	2018	5	1	-0.0655166
1	3	3	1	30	9	9.21034	0	1	1	0	1	1	0	0	0	0	0	0	1	1	1	0	1	1	-2.37517	-0.154285	-0.447637	-1.49809	-0.307088	2018	5	1	-0.154285
1	5	3	1	29	8.41	9.61581	0	1	1	1	1	1	1	0	0	0	0	0	1	1	0	2	1	1	-1.76689	0.671653	0.717477	-0.239161	-0.307088	2018	5	1	0.671653
1	7	3	3	34	11.56	11.5129	1	1	1	1	1	1	0	1	1	0	0	0	1	1	1	0	1	1	-0.00537335	2.26138	3.96191	0.510883	-0.307088	2018	5	1	2.26138
1	4	3	1	30	9	8.9872	1	1	1	0	0	1	0	0	0	0	0	0	1	0	1	0	1	1	-2.29938	-0.187561	-0.447637	-0.366381	-0.307088	2018	5	1	-0.187561
1	4	3	2	29	8.41	9.90349	0	1	1	0	1	1	0	0	0	0	0	1	1	0	1	1	1	1	-2.10954	0.0686173	-0.0768021	0.638103	-0.307088	2018	5	1	0.0686173
1	3	3	1	28	7.84	9.61581	0	1	1	0	1	1	0	0	0	0	0	1	1	1	1	1	1	1	-1.74896	0.25738	-0.447637	-0.366381	-0.307088	2018	5	1	0.25738
1	1	3	1	25	6.25	9.61581	0	0	1	0	0	1	0	0	0	0	0	0	1	1	1	0	1	1	-1.76689	0.488341	0.717477	0.638103	-0.307088	2018	5	1	0.488341
1	3	3	2	25	6.25	10.8198	1	0	1	0	1	1	0	0	0	0	0	1	1	0	1	0	1	1	-1.73606	0.513263	0.717477	0.638103	-0.307088	2018	5	1	0.513263
1	3	3	1	27	7.29	9.39266	1	0	1	0	0	1	0	1	0	1	0	0	1	0	1	0	1	1	-2.21597	0.0631764	-0.447637	-1.24365	-0.307088	2018	5	1	0.0631764
1	1	3	1	26	6.76	8.41183	1	0	1	0	0	1	0	0	0	0	0	0	1	0	0	2	0	1	-2.42564	-0.330193	0.346643	0.510883	-0.307088	2018	5	1	-0.330193
1	1	3	3	28	7.84	8.29405	1	0	1	0	0	1	0	0	0	0	1	0	1	1	1	0	0	1	-2.15465	0.81932	-0.447637	-0.366381	1.72849	2018	5	1	0.81932
1	3	3	2	28	7.84	9.90349	1	0	1	0	0	1	0	0	0	0	0	0	1	0	1	1	1	1	-1.66511	0.878398	-0.447637	0.638103	1.25924	2018	5	1	0.878398
1	4	3	1	30	9	9.90349	1	1	1	0	1	1	1	0	0	0	1	1	1	1	1	1	1	1	-1.73606	-0.0544379	-0.447637	1.51537	-0.307088	2018	5	1	-0.0544379
1	4	3	2	29	8.41	9.90349	1	1	1	0	0	1	1	1	0	1	0	0	1	0	1	0	1	1	-1.33791	1.15736	0.717477	-1.24365	-0.307088	2018	5	1	1.15736
1	2	3	1	29	8.41	9.90349	1	1	1	1	1	1	0	0	0	0	1	1	1	1	0	2	1	1	-1.63723	0.0254593	-0.447637	1.51537	-0.307088	2018	5	1	0.0254593
1	3	3	2	27	7.29	10.4631	0	0	1	0	1	1	0	0	0	0	0	1	1	1	1	1	1	1	-1.84575	1.82003	0.717477	-2.12091	1.72849	2018	5	1	1.82003
1	3	3	3	26	6.76	10.0858	1	0	1	0	0	1	0	0	0	0	0	1	1	0	1	1	1	1	-2.17181	-0.0844399	-0.447637	-0.366381	-0.307088	2018	5	1	-0.0844399
1	4	3	1	28	7.84	8.69951	1	1	1	0	0	1	0	0	0	0	0	0	1	0	0	2	0	1	-2.13537	0.271071	0.346643	-1.24365	-0.307088	2018	5	1	0.271071
1	3	3	3	31	9.61	10.5966	0	1	1	0	1	1	0	1	1	0	1	1	1	0	1	0	1	1	-1.73606	0.370522	-0.0768021	0.638103	-0.307088	2018	5	1	0.370522
1	4	3	2	33	10.89	10.309	1	1	1	0	0	1	0	1	1	0	1	0	1	1	0	2	1	1	-1.03867	1.60942	3.96191	-0.366381	-0.307088	2018	5	1	1.60942
1	2	3	1	29	8.41	9.10498	1	1	1	0	0	1	0	0	0	0	0	0	1	1	0	2	1	1	-2.06078	0.148051	0.346643	-0.366381	-0.307088	2018	5	1	0.148051
1	3	3	3	34	11.56	10.309	1	1	1	0	1	1	0	1	1	0	0	1	1	0	0	2	1	1	-1.02366	0.914917	2.7968	1.51537	-0.307088	2018	5	1	0.914917
1	3	3	2	33	10.89	8.51719	1	1	1	0	0	1	0	0	0	0	0	0	1	1	0	2	0	1	-2.07867	-0.00914474	-0.447637	-0.366381	-0.307088	2018	5	1	-0.00914474
1	1	3	2	27	7.29	8.85367	0	0	1	1	0	1	1	0	0	0	1	1	1	0	0	2	0	1	-1.96898	0.182246	-0.0768021	0.638103	-0.307088	2018	5	1	0.182246
1	3	3	1	29	8.41	9.21034	0	1	1	0	1	1	0	0	0	0	1	0	1	0	1	0	1	1	-2.00805	0.0479382	-0.447637	-0.366381	-0.307088	2018	5	1	0.0479382
1	3	3	2	33	10.89	10.309	0	1	1	1	1	1	0	0	0	0	1	1	1	1	1	0	1	1	-1.6489	1.33087	-0.0768021	0.638103	1.72849	2018	5	1	1.33087
1	4	3	2	30	9	8.9872	0	1	1	0	0	1	0	0	0	0	0	0	1	0	0	2	1	1	-2.6192	-0.446088	-0.447637	-0.366381	-0.307088	2018	5	1	-0.446088
1	4	3	1	31	9.61	9.9988	0	1	1	0	1	1	0	0	0	0	1	1	1	1	0	2	1	1	-1.87517	0.397006	-0.0768021	-0.366381	-0.307088	2018	5	1	0.397006
1	3	3	2	30	9	9.21034	0	1	1	0	1	1	0	0	0	0	1	0	1	1	1	1	1	1	-2.12356	-0.184363	-0.447637	0.638103	-0.307088	2018	5	1	-0.184363
1	2	3	1	30	9	9.21034	1	0	1	0	0	1	0	1	1	0	1	0	1	0	0	2	1	1	-2.21597	0.773112	0.717477	0.510883	1.25924	2018	5	1	0.773112
1	1	3	1	27	7.29	9.10498	1	0	1	0	0	1	0	0	0	0	0	1	1	1	0	2	1	1	-1.78941	0.224682	-0.447637	-0.366381	-0.307088	2018	5	1	0.224682
1	1	3	2	30	9	9.21034	0	0	1	0	0	1	1	0	0	0	0	1	1	1	1	1	1	1	-1.73606	0.879381	-0.0768021	1.51537	1.25924	2018	5	1	0.879381
1	3	3	1	34	11.56	9.90349	0	1	1	0	0	1	0	0	0	0	0	0	1	1	1	0	1	1	-1.66511	0.325156	-0.447637	-0.366381	-0.307088	2018	5	1	0.325156
1	1	3	1	33	10.89	8.51719	1	0	1	0	0	1	0	0	0	0	0	0	1	0	1	0	0	1	-2.29452	-0.183632	-0.447637	-0.366381	-0.307088	2018	5	1	-0.183632
1	1	3	2	26	6.76	8.69951	1	0	1	0	0	1	0	0	0	0	1	1	1	1	0	2	0	1	-1.91164	0.32695	0.717477	0.510883	-0.307088	2018	5	1	0.32695
1	1	3	2	26	6.76	8.51719	0	0	1	1	0	1	0	0	0	0	0	0	1	0	0	2	0	1	-2.2329	-0.133821	-0.447637	-0.366381	-0.307088	2018	5	1	-0.133821
1	3	3	2	29	8.41	8.55641	1	1	1	0	0	1	0	0	0	0	0	0	1	0	0	2	0	1	-2.19932	-0.106678	-0.447637	-0.366381	-0.307088	2018	5	1	-0.106678
1	1	3	2	28	7.84	8.9872	1	0	1	0	0	1	0	0	0	0	1	1	1	1	0	2	1	1	-1.84575	0.63476	3.96191	1.51537	-0.307088	2018	5	1	0.63476
1	3	3	1	21	4.41	9.30565	1	0	1	0	0	1	0	0	0	0	0	0	1	0	1	0	1	1	-2.65761	-0.660453	-0.447637	0.510883	-0.307088	2018	5	1	-0.660453
1	3	3	1	29	8.41	10.0432	1	1	1	1	1	1	0	0	0	0	0	1	1	1	0	2	1	1	-1.59124	2.37862	3.59108	1.51537	3.76408	2018	5	1	2.37862
1	4	3	1	28	7.84	8.85367	0	1	1	0	0	1	0	0	0	0	0	0	1	0	0	2	0	1	-2.65761	-0.477141	-0.447637	-0.366381	-0.307088	2018	5	1	-0.477141
1	4	3	2	30	9	9.21034	0	1	1	0	0	1	1	0	0	0	0	0	1	0	0	2	1	1	-2.07867	-0.00914474	-0.447637	-0.366381	-0.307088	2018	5	1	-0.00914474
1	3	3	2	32	10.24	8.9872	0	1	1	0	0	1	0	0	0	0	0	0	1	1	1	0	1	1	-2.15465	-0.114951	-0.447637	-0.493602	-0.307088	2018	5	1	-0.114951
1	3	3	2	31	9.61	10.1659	0	1	1	0	1	1	0	0	0	0	1	1	1	1	1	1	1	1	-1.96898	0.632768	-0.447637	0.638103	1.25924	2018	5	1	0.632768
1	3	3	8	28	7.84	8.9872	0	1	1	0	0	1	0	1	0	1	0	0	1	0	1	0	1	1	-2.72511	-0.205653	0.346643	-1.24365	-0.307088	2018	5	1	-0.205653
1	3	3	3	29	8.41	9.61581	1	1	1	0	0	1	0	0	0	0	0	0	1	1	1	1	1	1	-1.94209	-0.082057	-0.447637	0.510883	-0.307088	2018	5	1	-0.082057
1	1	3	1	24	5.76	8.29405	1	0	1	0	0	1	0	0	0	0	0	0	1	0	0	2	0	1	-2.29452	-0.505871	-0.447637	1.51537	-0.307088	2018	5	1	-0.505871
1	1	3	1	27	7.29	8.51719	0	0	1	0	0	1	0	0	0	0	0	0	1	1	0	2	0	1	-2.21597	-0.259063	-0.447637	0.638103	-0.307088	2018	5	1	-0.259063
1	2	3	2	29	8.41	9.90349	0	1	1	1	1	1	1	0	0	0	1	1	1	1	0	2	1	1	-1.89051	0.384599	-0.0768021	-0.366381	-0.307088	2018	5	1	0.384599
1	3	3	2	28	7.84	9.21034	1	1	1	0	0	1	0	1	0	1	0	0	1	0	1	0	1	1	-1.86553	0.163144	-0.447637	-0.366381	-0.307088	2018	5	1	0.163144
1	2	3	1	32	10.24	8.69951	1	0	1	0	0	1	0	0	0	0	0	0	1	0	1	0	0	1	-2.11594	0.24676	-0.0768021	-0.239161	-0.307088	2018	5	1	0.24676
1	1	3	1	24	5.76	8.51719	1	0	1	0	0	0	0	0	0	0	0	0	1	0	1	0	0	1	-2.21597	0.022605	0.346643	-0.366381	-0.307088	2018	5	1	0.022605
1	3	3	1	28	7.84	9.21034	0	1	1	1	0	0	0	0	0	0	1	0	1	0	1	0	1	1	-1.9915	0.0613217	-0.447637	-0.366381	-0.307088	2018	5	1	0.0613217
1	3	3	3	30	9	8.29405	1	1	1	0	0	1	0	0	0	0	0	0	1	0	0	2	0	1	-2.47878	0.0518061	0.717477	-0.366381	-0.307088	2018	5	1	0.0518061
1	2	3	2	32	10.24	8.6125	1	1	1	0	0	1	0	0	0	0	0	0	1	0	1	0	0	1	-2.17486	-0.22583	-0.447637	0.638103	-0.307088	2018	5	1	-0.22583
1	2	3	2	33	10.89	9.21034	1	0	1	0	0	1	0	0	0	0	0	0	1	0	0	2	1	1	-1.76689	1.18051	0.717477	0.638103	1.25924	2018	5	1	1.18051
1	4	3	2	33	10.89	8.69951	1	1	1	0	0	1	1	1	0	1	0	0	1	0	1	0	0	1	-2.2813	-0.172943	-0.447637	-0.366381	-0.307088	2018	5	1	-0.172943
1	3	3	2	31	9.61	8.9872	1	1	1	0	0	1	0	1	0	1	1	0	1	0	1	0	1	1	-2.21597	-0.0174148	-0.0768021	0.638103	-0.307088	2018	5	1	-0.0174148
1	3	3	2	32	10.24	10.1266	0	1	1	1	1	1	1	0	0	0	0	1	1	1	1	1	1	1	-1.73606	1.34055	-0.0768021	-1.37087	1.25924	2018	5	1	1.34055
1	1	3	4	30	9	8.36637	1	0	1	0	0	1	0	0	0	0	0	0	1	0	0	2	0	1	-2.25885	0.720689	-0.447637	-1.24365	1.25924	2018	5	1	0.720689
1	3	3	1	34	11.56	8.9872	0	1	1	0	0	1	1	0	0	0	0	0	1	0	1	0	1	1	-2.64464	-0.466657	-0.447637	-0.366381	-0.307088	2018	5	1	-0.466657
1	3	3	2	32	10.24	9.90349	0	1	1	0	1	1	1	0	0	0	0	1	1	0	1	1	1	1	-1.46477	3.20451	0.717477	0.638103	5.3304	2018	5	1	3.20451
1	3	3	2	26	6.76	8.29405	1	1	1	0	0	1	0	0	0	0	0	0	1	0	1	0	0	1	-2.45718	-0.315123	-0.447637	-0.366381	-0.307088	2018	5	1	-0.315123
1	2	3	2	28	7.84	10.0432	1	0	1	0	0	1	0	0	0	0	0	1	1	0	1	1	1	1	-1.69768	1.0767	3.96191	-0.366381	-0.307088	2018	5	1	1.0767
1	3	3	1	26	6.76	9.10498	1	1	1	0	0	1	0	0	0	0	0	0	1	0	0	2	1	1	-2.42564	-0.047973	-0.0768021	-0.366381	-0.307088	2018	5	1	-0.047973
1	3	3	2	34	11.56	9.10498	1	1	1	0	0	1	0	0	0	0	0	0	1	0	1	0	1	1	-2.48976	-0.0998076	-0.0768021	-0.366381	-0.307088	2018	5	1	-0.0998076
1	3	3	2	28	7.84	8.9872	1	1	1	0	0	1	0	0	0	0	0	0	1	0	1	0	1	1	-2.37517	-0.248828	-0.447637	-0.366381	-0.307088	2018	5	1	-0.248828
1	2	3	3	32	10.24	9.61581	1	1	1	0	0	1	0	0	0	0	1	0	1	0	0	2	1	1	-1.88022	0.39292	-0.0768021	-0.366381	-0.307088	2018	5	1	0.39292
2	1	2	2	27	7.29	8.00637	1	0	1	0	0	0	0	0	0	0	0	0	0	0	1	0	0	1	-2.53491	0.00643274	0.717477	-0.366381	-0.307088	2018	154	0	0
2	4	2	1	29	8.41	8.00637	1	0	1	0	0	1	0	0	0	0	0	0	0	0	1	0	0	1	-2.39974	-0.129762	-0.447637	-1.37087	-0.307088	2018	154	0	0
2	2	2	2	31	9.61	9.10498	1	1	1	1	0	1	0	0	0	0	0	1	0	1	0	2	1	0	-2.03679	0.346946	-0.447637	-2.24813	-0.307088	2018	154	0	0
2	3	1	1	31	9.61	8.00637	0	1	1	0	0	0	0	1	0	1	0	0	0	0	1	0	0	1	-2.59438	-0.198332	-0.447637	-1.11642	-0.307088	2018	154	0	0
2	1	2	1	23	5.29	8.00637	1	0	1	0	0	0	0	0	0	0	0	0	0	0	1	1	0	1	-2.62507	-0.311906	-0.447637	-1.37087	-0.307088	2018	154	0	0
2	2	2	2	28	7.84	8.9872	0	1	1	0	0	0	0	0	0	0	0	0	0	0	1	0	1	1	-2.30364	-0.374317	-0.447637	0.510883	-0.307088	2018	154	0	0
2	5	3	1	32	10.24	9.21034	0	1	1	0	0	1	0	0	0	0	0	0	0	0	1	0	1	1	-2.42564	-0.285809	0.346643	0.638103	-0.307088	2018	154	0	0
2	1	2	3	21	4.41	7.6009	0	0	1	0	0	1	0	0	0	0	1	0	0	0	1	0	0	1	-2.72511	-0.715018	-0.447637	0.510883	-0.307088	2018	154	0	0
2	1	1	2	23	5.29	8.69951	0	0	1	1	0	1	0	0	0	0	1	0	0	0	1	0	0	0	-2.50607	0.399677	0.717477	1.51537	1.25924	2018	154	0	0
2	1	3	1	26	6.76	8.16052	0	0	1	0	0	1	0	0	0	0	1	1	0	1	1	1	0	0	-2.03679	0.577949	-0.447637	0.638103	1.25924	2018	154	0	0
2	4	3	1	31	9.61	8.00637	0	1	1	0	0	0	0	1	0	1	1	0	0	0	1	0	0	1	-3.03348	-0.780979	-0.447637	-0.366381	-0.307088	2018	154	0	0
2	2	3	12	30	9	8.00637	1	0	1	0	0	1	0	1	0	1	0	0	0	0	0	2	0	0	-2.39974	-0.12595	0.346643	-0.366381	-0.307088	2018	154	0	0
2	3	3	2	33	10.89	9.39266	0	1	1	0	1	1	0	1	1	0	1	0	0	0	1	0	1	0	-2.39974	0.576812	-0.447637	-0.493602	1.72849	2018	154	0	0
2	2	1	3	27	7.29	8.51719	0	1	1	0	0	1	0	1	0	1	0	0	0	0	1	0	0	0	-2.3265	0.259865	-0.0768021	-1.11642	-0.307088	2018	154	0	0
2	4	1	1	21	4.41	8.51719	1	0	1	0	0	0	0	0	0	0	1	0	0	0	1	0	0	0	-2.39974	-0.224306	-0.447637	-0.239161	-0.307088	2018	154	0	0
2	2	3	3	31	9.61	8.51719	0	1	1	1	0	1	0	1	0	1	0	0	0	0	1	0	0	1	-2.56461	-0.581461	0.346643	1.51537	-0.307088	2018	154	0	0
2	1	3	3	34	11.56	8.00637	1	0	1	0	0	1	0	0	0	0	0	0	0	0	1	0	0	1	-2.3265	0.116573	0.346643	-1.24365	-0.307088	2018	154	0	0
2	2	3	1	22	4.84	8.69951	0	1	1	0	0	1	0	1	0	1	1	0	0	0	1	0	0	0	-2.5638	-0.258568	0.346643	-0.366381	-0.307088	2018	154	0	0
2	2	2	4	28	7.84	9.61581	1	1	1	0	0	1	0	1	0	1	0	0	0	0	1	0	1	1	-2.19548	1.1563	0.717477	-1.24365	1.25924	2018	154	0	0
2	3	3	1	27	7.29	9.21034	0	1	1	0	0	1	0	1	0	1	0	0	0	0	1	0	1	0	-2.37517	0.274488	0.717477	-1.37087	-0.307088	2018	154	0	0
2	1	2	1	21	4.41	7.64969	0	0	1	0	0	0	0	0	0	0	0	0	0	0	1	0	0	1	-2.71124	-0.0917212	0.717477	-0.239161	-0.307088	2018	154	0	0
2	1	3	1	20	4	8.00637	0	0	1	0	0	1	0	1	0	1	1	0	0	0	0	2	0	1	-2.39974	-0.452002	-0.447637	0.510883	-0.307088	2018	154	0	0
2	1	2	1	22	4.84	8.29405	1	0	1	0	0	1	0	0	0	0	0	0	0	0	1	0	0	1	-2.59438	-0.426028	-0.447637	-0.366381	-0.307088	2018	154	0	0
2	3	3	1	30	9	8.51719	1	1	1	0	0	1	0	1	0	1	0	0	0	0	1	0	0	0	-2.2813	-0.172943	-0.447637	-0.366381	-0.307088	2018	154	0	0
2	4	3	4	33	10.89	8.51719	1	1	1	0	0	1	0	1	0	1	0	0	0	0	1	0	0	1	-2.47878	-0.376967	-0.447637	-0.493602	-0.307088	2018	154	0	0
2	1	2	2	24	5.76	7.6009	1	0	1	0	0	1	1	0	0	0	0	0	0	0	0	2	0	0	-2.3265	0.130525	0.717477	-0.493602	-0.307088	2018	154	0	0
2	5	3	5	32	10.24	8.9872	1	1	1	0	1	1	0	1	1	0	0	0	0	0	1	0	1	0	-2.39974	-0.26869	-0.447637	-0.366381	-0.307088	2018	154	0	0
2	3	2	2	32	10.24	8.51719	1	0	1	0	0	1	0	1	0	1	1	0	0	0	1	0	0	0	-2.37517	-0.248828	-0.447637	-0.366381	-0.307088	2018	154	0	0
2	3	3	1	23	5.29	9.90349	1	0	1	0	0	1	0	1	0	1	1	0	0	1	1	0	1	0	-1.08507	0.610726	-0.447637	0.510883	-0.307088	2018	154	0	0
2	4	3	1	34	11.56	8.41183	1	1	1	0	0	1	0	0	0	0	0	0	0	0	0	2	0	0	-2.65761	-0.616069	-0.447637	0.638103	-0.307088	2018	154	0	0
2	2	1	1	29	8.41	9.21034	1	1	1	0	1	0	0	1	0	1	0	0	0	0	1	1	1	0	-2.07867	-0.148072	-0.447637	0.638103	-0.307088	2018	154	0	0
2	4	3	1	33	10.89	8.51719	0	1	1	0	0	1	0	1	0	1	0	0	0	0	1	0	0	0	-2.37517	0.529039	3.96191	-0.366381	-0.307088	2018	154	0	0
2	3	1	3	22	4.84	8.69951	1	0	1	0	0	1	0	0	0	0	0	0	0	0	1	0	0	1	-2.59438	-0.605528	0.346643	1.51537	-0.307088	2018	154	0	0
2	6	1	1	26	6.76	9.90349	1	1	1	0	0	0	0	1	1	0	1	0	0	0	1	0	1	0	-1.40102	0.355326	-0.447637	0.510883	-0.307088	2018	154	0	0
2	1	2	1	20	4	7.6009	1	0	1	1	0	1	0	0	0	0	1	0	0	0	1	0	0	0	-2.72511	-0.473369	-0.0768021	0.510883	-0.307088	2018	154	0	0
2	2	3	5	34	11.56	9.21034	1	0	1	1	0	1	0	0	0	0	1	0	0	1	1	0	1	0	-2.4515	-0.490024	0.346643	1.51537	-0.307088	2018	154	0	0
2	3	3	3	29	8.41	8.9872	1	0	1	0	0	1	0	1	0	1	0	0	0	0	1	0	1	1	-1.99138	0.441992	-0.0768021	-1.37087	-0.307088	2018	154	0	0
2	1	2	3	30	9	7.86327	1	0	1	1	0	1	0	0	0	0	1	0	0	0	1	0	0	0	-2.64464	1.09792	3.96191	-1.49809	1.25924	2018	154	0	0
2	1	3	2	31	9.61	8.00637	1	0	1	0	0	1	0	1	0	1	1	0	0	1	0	2	0	0	-1.99138	-0.260823	-0.447637	1.51537	-0.307088	2018	154	0	0
2	2	2	1	33	10.89	8.51719	0	1	1	0	0	1	0	0	0	0	0	0	0	0	1	1	0	1	-2.65761	-0.616069	-0.447637	0.638103	-0.307088	2018	154	0	0
2	6	1	1	28	7.84	9.21034	0	1	1	1	0	0	0	1	0	1	1	0	0	0	1	0	1	0	-2.59438	-0.381644	-0.447637	-0.239161	-0.307088	2018	154	0	0
2	1	1	1	21	4.41	8.00637	1	0	1	0	0	1	0	1	0	1	0	0	0	0	1	0	0	0	-2.72511	-0.531706	-0.447637	-0.366381	-0.307088	2018	154	0	0
2	4	1	1	34	11.56	9.21034	0	1	1	0	1	0	0	1	0	1	0	0	0	0	1	0	1	0	-2.56461	-0.401962	-0.447637	-0.366381	-0.307088	2018	154	0	0
2	1	3	3	24	5.76	8.51719	1	0	1	0	0	1	0	1	0	1	0	0	0	0	1	0	0	1	-2.37517	-0.43214	-0.447637	0.510883	-0.307088	2018	154	0	0
2	2	3	6	30	9	8.51719	1	1	1	0	0	0	0	1	1	0	0	0	0	0	1	0	0	1	-2.56461	-0.187983	3.59108	1.51537	-0.307088	2018	154	0	0
2	4	3	1	28	7.84	9.90349	1	1	1	0	0	1	0	1	1	0	1	0	0	0	0	2	1	1	-1.97498	0.459062	0.717477	-0.366381	-0.307088	2018	154	0	0
2	4	1	1	27	7.29	8.69951	0	0	1	1	0	0	1	0	0	0	1	1	0	1	1	1	0	0	-1.92129	0.824645	-0.447637	0.510883	1.72849	2018	154	0	0
2	6	3	4	32	10.24	8.00637	0	1	1	0	0	1	0	1	0	1	0	0	0	0	1	0	0	0	-2.50607	-0.676882	-0.447637	1.51537	-0.307088	2018	154	0	0
2	1	3	2	27	7.29	8.9872	0	0	1	0	0	1	0	1	0	1	0	0	0	0	1	0	1	0	-2.59438	-0.422216	0.346643	0.638103	-0.307088	2018	154	0	0
2	4	3	1	23	5.29	8.85367	0	0	1	0	0	1	0	1	0	1	0	0	0	0	1	0	0	1	-2.50607	1.08804	-0.0768021	0.510883	2.82556	2018	154	0	0
2	2	3	2	33	10.89	8.51719	1	1	1	0	0	1	0	1	0	1	0	0	0	0	1	0	0	0	-2.39974	-0.59093	-0.447637	1.51537	-0.307088	2018	154	0	0
2	3	1	4	26	6.76	8.51719	0	0	1	0	0	1	0	1	0	1	0	0	0	0	1	0	0	0	-2.62507	-0.406449	-0.447637	-0.239161	-0.307088	2018	154	0	0
2	3	1	1	32	10.24	8.69951	0	1	1	1	0	1	0	1	0	1	0	0	0	0	1	0	0	0	-2.7975	-0.773534	-0.447637	0.510883	-0.307088	2018	154	0	0
2	1	3	1	26	6.76	7.93737	0	0	1	0	0	1	0	0	0	0	1	0	0	0	1	0	0	0	-2.42012	-0.365756	-0.0768021	1.51537	-0.307088	2018	154	0	0
2	1	3	1	21	4.41	8.69951	1	0	1	0	0	1	0	0	0	0	0	0	0	0	0	2	0	0	-2.39974	-0.26869	-0.447637	-0.366381	-0.307088	2018	154	0	0
2	3	3	3	31	9.61	9.21034	0	1	1	0	0	1	0	1	0	1	0	0	0	0	1	0	1	0	-2.59438	-0.60934	-0.447637	0.510883	-0.307088	2018	154	0	0
2	5	2	1	23	5.29	9.21034	1	0	1	0	0	0	0	1	0	1	0	0	0	0	0	2	1	1	-2.50607	-0.112994	-0.0768021	-0.366381	-0.307088	2018	154	0	0
2	3	3	3	27	7.29	8.9872	1	1	1	0	0	1	0	1	0	1	0	0	0	0	1	0	1	0	-2.39974	-0.26869	-0.447637	-0.366381	-0.307088	2018	154	0	0
2	3	3	1	22	4.84	7.6009	1	0	1	1	0	1	0	0	0	0	0	0	0	0	1	0	0	1	-2.42012	2.74002	-0.447637	0.638103	6.89673	2018	154	0	0
2	2	3	4	30	9	8.51719	1	1	1	0	0	1	0	1	0	1	0	0	0	0	1	0	0	0	-2.65761	0.0905593	0.717477	-1.24365	-0.307088	2018	154	0	0
2	3	3	1	30	9	8.29405	1	1	1	0	0	1	0	0	0	0	0	0	0	0	1	0	0	0	-2.4515	-0.310524	-0.447637	-0.366381	-0.307088	2018	154	0	0
2	4	3	4	29	8.41	9.90349	1	1	1	0	0	1	0	1	0	1	0	0	0	0	1	0	1	0	-1.46839	0.667492	-0.447637	-1.24365	-0.307088	2018	154	0	0
2	3	3	1	30	9	8.51719	1	1	1	0	0	1	0	1	0	1	0	0	0	0	1	0	0	1	-2.37517	0.131748	-0.0768021	-1.37087	-0.307088	2018	154	0	0
2	5	1	1	25	6.25	9.21034	1	1	1	0	0	1	0	0	0	0	0	0	0	0	0	2	1	0	-2.07526	0.136347	0.346643	-0.366381	-0.307088	2018	154	0	0
2	3	3	5	31	9.61	8.00637	1	1	1	0	0	1	0	1	0	1	0	0	0	0	1	0	0	1	-2.59438	-0.242717	-0.447637	-1.24365	-0.307088	2018	154	0	0
2	1	3	1	24	5.76	8.00637	1	0	1	0	0	1	0	0	0	0	1	0	0	0	1	0	0	0	-2.55828	-0.39303	0.346643	0.638103	-0.307088	2018	154	0	0
2	1	2	2	28	7.84	8.29405	1	0	1	0	0	1	0	1	1	0	0	0	0	0	1	0	0	1	-2.39974	0.325865	3.96191	0.510883	-0.307088	2018	154	0	0
2	3	2	1	29	8.41	8.69951	1	1	1	1	0	1	0	0	0	0	0	0	0	1	0	2	0	0	-2.07867	0.174167	-0.447637	-1.24365	-0.307088	2018	154	0	0
2	4	3	3	28	7.84	8.85367	0	1	1	0	0	0	0	0	0	0	0	0	0	0	0	2	0	1	-2.59438	-0.60934	-0.447637	0.510883	-0.307088	2018	154	0	0
2	3	2	2	34	11.56	8.51719	0	1	1	1	0	1	0	0	0	0	1	1	0	0	1	0	0	0	-2.03679	0.53407	0.346643	-2.12091	-0.307088	2018	154	0	0
2	1	2	3	26	6.76	8.51719	1	0	1	1	0	1	1	0	0	0	1	1	0	1	0	2	0	0	-2.07251	2.82331	-0.447637	0.638103	6.42747	2018	154	0	0
2	3	2	2	21	4.41	8.00637	0	0	1	0	0	1	0	0	0	0	0	0	0	0	1	0	0	1	-2.39974	-0.59093	-0.447637	1.51537	-0.307088	2018	154	0	0
2	2	2	3	26	6.76	9.21034	0	1	1	0	1	1	0	1	1	0	0	0	0	0	1	0	1	1	-1.9111	0.367958	-0.0768021	-0.366381	-0.307088	2018	154	0	0
2	4	3	1	28	7.84	8.16052	1	1	1	0	0	1	0	1	0	1	0	0	0	0	1	0	0	1	-2.53491	-0.194644	-0.447637	-1.24365	-0.307088	2018	154	0	0
2	2	1	2	32	10.24	9.21034	0	1	1	0	0	1	0	1	0	1	1	0	0	1	1	0	1	0	-2.23689	-0.0787067	-0.0768021	0.510883	-0.307088	2018	154	0	0
2	3	2	1	26	6.76	8.69951	0	1	1	0	0	1	0	1	0	1	0	0	0	0	1	0	0	0	-2.59438	-0.148173	-0.447637	-2.37535	-0.307088	2018	154	0	0
2	5	1	1	32	10.24	9.54681	1	1	1	1	0	1	0	0	0	0	1	0	0	0	0	2	1	0	-2.09738	0.221188	0.717477	0.638103	-0.307088	2018	154	0	0
2	4	3	6	26	6.76	9.61581	1	0	1	0	0	1	0	0	0	0	1	0	0	0	0	2	1	0	-2.13537	-0.0549814	-0.447637	-0.366381	-0.307088	2018	154	0	0
2	3	3	1	31	9.61	9.21034	0	1	1	0	0	1	0	0	0	0	0	0	0	0	1	0	1	1	-2.53491	-0.377956	-0.447637	-0.366381	-0.307088	2018	154	0	0
2	2	3	3	29	8.41	8.16052	1	1	1	0	0	1	0	1	0	1	1	0	0	0	1	0	0	1	-2.23689	-0.459283	-0.447637	1.51537	-0.307088	2018	154	0	0
2	6	1	1	25	6.25	9.90349	0	1	1	0	1	0	0	0	0	0	0	0	0	0	1	0	1	0	-2.48388	-0.0950568	-0.0768021	-0.366381	-0.307088	2018	154	0	0
2	4	2	3	25	6.25	8.57546	1	0	1	1	0	1	0	0	0	0	0	0	0	0	0	2	0	1	-2.05695	0.392796	0.717477	-0.366381	-0.307088	2018	154	0	0
2	2	1	2	30	9	8.85367	0	1	1	0	1	1	0	0	0	0	0	0	0	0	0	2	0	0	-2.75344	-0.17403	-0.0768021	-1.37087	-0.307088	2018	154	0	0
2	4	3	3	19	3.61	8.9872	1	0	1	1	0	1	0	0	0	0	1	0	0	0	1	0	1	1	-2.46218	-0.319157	-0.447637	-0.366381	-0.307088	2018	154	0	0
2	1	3	1	29	8.41	7.93737	1	0	1	0	0	1	0	0	0	0	0	0	0	0	1	0	0	1	-2.64464	-0.0416968	-0.0768021	-1.24365	-0.307088	2018	154	0	0
2	3	3	2	31	9.61	8.9872	0	1	1	1	0	1	0	1	0	1	1	0	0	0	1	0	1	0	-2.30364	0.135047	0.346643	-1.24365	-0.307088	2018	154	0	0
2	3	2	1	28	7.84	8.51719	0	1	1	0	0	1	0	0	0	0	1	0	0	0	1	1	0	1	-2.07867	0.558556	0.717477	-1.24365	-0.307088	2018	154	0	0
2	4	2	2	31	9.61	9.21034	0	1	1	0	0	1	0	1	0	1	0	0	0	0	1	0	1	0	-2.11645	-0.178618	-0.447637	0.638103	-0.307088	2018	154	0	0
2	5	1	1	27	7.29	8.18869	1	1	1	0	0	1	0	0	0	0	0	0	0	0	0	2	0	0	-2.57017	-0.545383	-0.447637	0.638103	-0.307088	2018	154	0	0
2	4	2	1	31	9.61	8.29405	0	1	1	0	0	1	0	0	0	0	0	0	0	0	1	0	0	0	-3.23346	-0.558241	0.717477	-0.366381	-0.307088	2018	154	0	0
2	4	3	2	33	10.89	8.51719	0	1	1	0	0	1	0	1	0	1	0	0	0	0	1	0	0	0	-2.72511	-0.209466	-0.447637	-2.24813	-0.307088	2018	154	0	0
2	1	3	4	23	5.29	8.00637	1	0	1	0	0	1	0	1	0	1	0	0	0	1	1	0	0	0	-2.5638	-0.441879	0.346643	0.510883	-0.307088	2018	154	0	0
2	5	3	2	31	9.61	8.9872	1	1	1	0	0	0	0	1	0	1	1	0	0	0	0	2	1	1	-2.2813	-0.172943	-0.447637	-0.366381	-0.307088	2018	154	0	0
2	4	2	2	27	7.29	7.31322	0	1	1	0	0	0	0	0	0	0	1	0	0	0	1	0	0	0	-2.90855	-0.720558	0.346643	0.510883	-0.307088	2018	154	0	0
2	4	3	3	32	10.24	8.9872	0	1	1	0	0	1	0	1	0	1	0	0	0	0	1	0	1	1	-1.99138	0.0614163	-0.447637	-0.366381	-0.307088	2018	154	0	0
2	5	3	2	28	7.84	8.85367	0	1	1	0	0	1	0	1	0	1	0	0	0	0	1	0	0	0	-2.21597	0.447565	0.717477	-1.24365	-0.307088	2018	154	0	0
2	5	3	4	27	7.29	8.00637	1	1	1	0	0	1	0	1	0	1	0	0	0	0	1	0	0	0	-2.72511	-0.853945	-0.447637	1.51537	-0.307088	2018	154	0	0
2	6	3	1	25	6.25	8.16052	0	1	1	0	0	1	0	1	0	1	0	0	0	1	1	0	0	0	-2.59438	-0.564956	-0.447637	0.638103	-0.307088	2018	154	0	0
2	4	3	5	34	11.56	8.51719	1	1	1	0	0	1	0	1	0	1	0	0	0	0	1	0	0	1	-2.84359	-0.627479	-0.447637	-0.366381	-0.307088	2018	154	0	0
2	4	3	2	24	5.76	9.61581	1	0	1	0	0	1	0	1	0	1	1	0	0	0	1	0	1	1	-2.30364	-0.191005	-0.447637	-0.366381	-0.307088	2018	154	0	0
2	4	3	2	22	4.84	8.00637	0	1	1	0	0	1	0	1	0	1	0	0	0	0	1	0	0	0	-2.7975	-0.729149	-0.447637	0.638103	-0.307088	2018	154	0	0
2	4	3	1	28	7.84	8.51719	0	1	1	0	0	1	0	1	0	1	0	0	0	0	1	0	0	0	-2.30364	-0.191005	-0.447637	-0.366381	-0.307088	2018	154	0	0
2	1	2	1	27	7.29	7.93737	1	0	1	0	0	1	0	0	0	0	0	0	0	0	1	1	0	1	-2.3265	-0.147331	0.717477	1.51537	-0.307088	2018	154	0	0
2	6	2	1	23	5.29	8.51719	1	1	1	0	0	0	0	0	0	0	0	0	0	0	1	0	0	0	-2.91755	0.327148	-0.447637	-2.24813	1.25924	2018	154	0	0
2	2	2	2	26	6.76	8.51719	0	1	1	0	0	0	0	1	0	1	1	0	0	0	1	0	0	0	-2.37517	0.318819	-0.447637	1.51537	1.72849	2018	154	0	0
2	4	3	1	30	9	8.51719	1	1	1	0	0	1	0	1	0	1	0	0	0	0	1	0	0	0	-2.50607	-0.354642	-0.447637	-0.366381	-0.307088	2018	154	0	0
2	2	3	3	34	11.56	8.85367	0	1	1	0	1	1	0	1	0	1	1	0	0	0	0	2	0	0	-2.59438	-0.426028	-0.447637	-0.366381	-0.307088	2018	154	0	0
2	5	1	1	24	5.76	8.29405	0	1	1	1	0	1	0	1	0	1	1	0	0	0	0	2	0	0	-2.50607	-0.354642	-0.447637	-0.366381	-0.307088	2018	154	0	0
2	1	2	1	27	7.29	8.51719	1	0	1	0	0	1	0	1	0	1	0	0	0	0	0	2	0	1	-2.37517	-0.204444	-0.447637	-0.239161	-0.307088	2018	154	0	0
2	5	2	5	31	9.61	8.9872	0	1	1	0	0	1	0	0	0	0	0	0	0	0	1	0	1	0	-2.83629	-0.943818	-0.447637	1.51537	-0.307088	2018	154	0	0
2	2	3	2	25	6.25	8.51719	0	1	1	0	0	1	0	1	0	1	1	0	0	0	0	2	0	0	-2.72511	-0.531706	-0.447637	-0.366381	-0.307088	2018	154	0	0
2	3	1	1	19	3.61	7.64969	1	0	1	0	0	1	0	0	0	0	0	0	0	0	1	0	0	0	-2.7975	-0.348573	-0.0768021	-0.366381	-0.307088	2018	154	0	0
2	6	3	1	33	10.89	8.9872	1	1	1	0	0	1	0	1	0	1	0	0	0	0	0	2	1	0	-2.72511	-0.670634	-0.447637	0.638103	-0.307088	2018	154	0	0
2	4	2	1	32	10.24	8.63052	1	1	1	0	0	1	0	1	0	1	0	0	0	0	0	2	0	0	-2.95199	-0.236174	0.717477	-1.49809	-0.307088	2018	154	0	0
2	1	2	3	24	5.76	7.86327	1	0	1	1	0	0	0	0	0	0	1	0	0	0	1	0	0	0	-2.63184	0.11134	-0.447637	1.51537	1.72849	2018	154	0	0
2	4	2	4	34	11.56	8.51719	1	1	1	0	0	1	0	1	0	1	0	0	0	0	1	0	0	0	-2.94268	-0.890889	-0.447637	0.510883	-0.307088	2018	154	0	0
2	2	2	3	27	7.29	8.00637	0	0	1	0	0	1	0	0	0	0	0	0	0	0	1	0	0	1	-2.52343	-0.185364	-0.447637	-1.24365	-0.307088	2018	154	0	0
2	1	3	3	31	9.61	8.51719	1	0	1	0	0	1	0	1	0	1	0	0	0	0	1	0	0	0	-2.21597	-0.0174148	-0.0768021	0.638103	-0.307088	2018	154	0	0
2	4	2	2	24	5.76	8.29405	0	1	1	0	0	1	0	1	0	1	1	0	0	0	1	0	0	1	-2.53491	-0.377956	-0.447637	-0.366381	-0.307088	2018	154	0	0
2	3	2	2	32	10.24	9.21034	1	1	1	1	0	1	0	1	1	0	1	0	0	1	1	0	1	0	-1.97498	-0.247566	-0.447637	1.51537	-0.307088	2018	154	0	0
2	3	2	4	26	6.76	8.51719	1	1	1	0	0	1	0	0	0	0	0	0	0	0	0	2	0	0	-2.37517	-0.571068	-0.447637	1.51537	-0.307088	2018	154	0	0
2	4	3	3	24	5.76	8.85367	1	0	1	0	0	1	0	1	0	1	0	0	0	0	1	0	0	0	-2.59438	-0.605528	0.346643	1.51537	-0.307088	2018	154	0	0
2	5	1	3	29	8.41	9.21034	1	1	1	0	0	0	0	0	0	0	1	0	0	0	1	0	1	0	-2.6192	-0.585015	-0.447637	0.638103	-0.307088	2018	154	0	0
2	1	1	1	32	10.24	8.51719	0	0	1	0	0	1	0	0	0	0	0	0	0	0	1	1	0	0	-2.47878	-0.515895	-0.447637	0.510883	-0.307088	2018	154	0	0
2	2	2	1	29	8.41	8.00637	1	1	1	1	0	1	0	0	0	0	1	1	0	1	1	0	0	0	-2.18801	-0.0975295	-0.447637	-0.366381	-0.307088	2018	154	0	0
2	3	3	30	33	10.89	8.9872	1	1	1	0	0	1	0	1	0	1	0	0	0	0	1	0	1	1	-2.11645	0.344698	0.717477	-0.366381	-0.307088	2018	154	0	0
2	3	3	2	27	7.29	6.90776	0	1	1	0	0	1	0	1	0	1	0	0	0	0	1	0	0	0	-2.87554	-0.469994	-0.447637	-1.24365	-0.307088	2018	154	0	0
2	1	2	2	23	5.29	8.00637	0	0	1	0	0	1	0	0	0	0	0	0	0	0	1	0	0	1	-2.23689	0.189009	0.346643	-1.24365	-0.307088	2018	154	0	0
2	2	3	1	33	10.89	8.00637	1	1	1	0	0	1	0	1	1	0	0	0	0	0	0	2	0	0	-2.39974	-0.26869	-0.447637	-0.366381	-0.307088	2018	154	0	0
2	1	3	3	27	7.29	8.00637	1	0	1	0	0	0	0	0	0	0	0	0	0	0	1	0	0	1	-2.39974	-0.26869	-0.447637	-0.366381	-0.307088	2018	154	0	0
2	4	3	3	34	11.56	10.5966	1	1	1	1	0	1	0	1	0	1	0	0	0	0	1	0	1	0	-0.883436	1.02827	2.7968	1.51537	-0.307088	2018	154	0	0
2	3	2	2	34	11.56	8.51719	1	1	1	0	0	1	0	0	0	0	1	0	0	0	0	2	0	1	-2.39974	-0.210354	-0.0768021	0.510883	-0.307088	2018	154	0	0
2	3	2	2	23	5.29	8.85367	1	0	1	0	0	1	0	1	0	1	0	0	0	0	1	0	0	1	-2.35119	0.137181	-0.447637	-2.12091	-0.307088	2018	154	0	0
2	4	3	1	29	8.41	8.69951	1	1	1	0	0	1	0	1	0	1	0	0	0	0	1	0	0	0	-2.59438	-0.60934	-0.447637	0.510883	-0.307088	2018	154	0	0
2	3	1	2	29	8.41	8.51719	0	1	1	0	1	1	0	1	0	1	0	1	0	0	1	0	0	0	-2.10954	-0.0302906	0.346643	0.638103	-0.307088	2018	154	0	0
2	4	3	1	30	9	8.51719	0	1	1	0	0	1	0	1	0	1	0	0	0	0	0	2	0	0	-2.37517	0.783799	0.346643	-0.366381	1.72849	2018	154	0	0
2	2	3	5	21	4.41	8.00637	0	0	1	0	0	1	0	1	0	1	0	0	0	0	1	0	0	1	-1.46839	0.765848	0.346643	-1.37087	-0.307088	2018	154	0	0
2	3	1	1	30	9	9.21034	0	1	1	0	0	0	0	0	0	0	0	0	0	0	0	2	1	1	-2.9889	-0.418892	0.346643	-1.24365	-0.307088	2018	154	0	0
2	3	3	2	34	11.56	8.85367	1	1	1	0	0	1	0	1	0	1	1	0	0	0	0	2	0	1	-2.19548	-0.103574	-0.447637	-0.366381	-0.307088	2018	154	0	0
2	1	2	3	32	10.24	8.57546	0	0	1	0	0	1	0	0	0	0	1	0	0	0	0	2	0	1	-2.34607	-0.364233	-0.447637	0.638103	-0.307088	2018	154	0	0
2	6	1	2	31	9.61	9.21034	1	1	1	0	0	0	0	1	0	1	0	0	0	0	1	0	1	1	-2.59438	-0.242717	-0.447637	-1.24365	-0.307088	2018	154	0	0
2	1	2	1	20	4	8.16052	0	0	1	0	0	1	0	0	0	0	1	0	0	0	1	0	0	1	-2.42012	0.831966	-0.0768021	-1.24365	1.25924	2018	154	0	0
2	3	3	1	32	10.24	8.51719	0	1	1	1	0	1	0	1	0	1	0	0	0	0	1	0	0	0	-2.65761	-0.23168	0.717477	0.638103	-0.307088	2018	154	0	0
2	1	1	2	29	8.41	8.10168	1	0	1	1	0	1	0	0	0	0	0	0	0	0	0	2	0	0	-2.36993	-0.0435138	0.717477	0.510883	-0.307088	2018	154	0	0
2	3	1	1	34	11.56	8.92266	0	1	1	1	0	1	1	0	0	0	1	0	0	0	0	2	0	0	-2.05375	-0.31124	-0.447637	1.51537	-0.307088	2018	154	0	0
2	1	1	2	27	7.29	7.78322	0	0	1	0	0	0	0	0	0	0	1	0	0	1	1	0	0	0	-2.28968	-0.179722	-0.447637	-0.366381	-0.307088	2018	154	0	0
2	3	3	2	25	6.25	8.51719	1	1	1	0	0	1	0	1	0	1	0	0	0	0	0	2	0	0	-2.66371	-0.482074	-0.447637	-0.366381	-0.307088	2018	154	0	0
2	4	3	1	33	10.89	7.82405	0	1	1	0	0	1	0	1	0	1	0	0	0	0	1	0	0	0	-2.7975	-0.590222	-0.447637	-0.366381	-0.307088	2018	154	0	0
2	3	3	1	23	5.29	8.69951	0	0	1	0	0	1	0	1	1	0	0	0	0	0	1	0	0	1	-2.39974	-0.313074	-0.447637	-0.493602	-0.307088	2018	154	0	0
2	3	3	1	27	7.29	8.51719	1	1	1	0	0	1	0	1	0	1	0	0	0	0	1	0	0	1	-2.59438	-0.0416396	0.717477	-0.366381	-0.307088	2018	154	0	0
2	1	1	3	23	5.29	8.51719	0	0	1	0	0	0	0	0	0	0	0	0	0	0	1	0	0	0	-2.50607	-0.292493	0.717477	1.51537	-0.307088	2018	154	0	0
2	3	3	3	30	9	8.85367	1	1	1	1	0	1	0	1	0	1	0	0	0	0	0	2	0	0	-1.92648	-0.20836	-0.447637	1.51537	-0.307088	2018	154	0	0
2	1	2	2	20	4	7.82405	0	0	1	1	0	1	0	1	0	1	0	0	0	0	1	0	0	1	-2.87554	-0.514379	-0.447637	-1.37087	-0.307088	2018	154	0	0
2	3	3	1	32	10.24	8.69951	0	1	1	0	0	1	0	1	0	1	0	0	0	0	1	0	0	0	-2.59438	-0.381644	-0.447637	-0.239161	-0.307088	2018	154	0	0
2	1	2	1	26	6.76	7.31322	0	0	1	0	0	1	0	0	0	0	0	0	0	0	1	0	0	1	-2.5638	-0.258568	0.346643	-0.366381	-0.307088	2018	154	0	0
2	3	3	1	26	6.76	8.51719	0	1	1	0	0	1	0	1	0	1	1	0	0	0	1	0	0	0	-2.72511	-0.330629	0.717477	0.510883	-0.307088	2018	154	0	0
2	3	2	2	34	11.56	8.51719	1	1	1	0	0	1	0	1	0	1	0	0	0	0	1	0	0	0	-2.59438	-0.426028	-0.447637	-0.366381	-0.307088	2018	154	0	0
2	1	3	1	19	3.61	8.00637	0	0	1	0	0	1	0	0	0	0	0	0	0	0	1	0	0	1	-2.55199	-0.575069	-0.447637	0.510883	-0.307088	2018	154	0	0
2	4	1	5	34	11.56	8.21609	1	1	1	0	0	1	0	0	0	0	0	0	0	0	1	0	0	0	-3.00599	-0.758759	-0.447637	-0.366381	-0.307088	2018	154	0	0
2	4	2	1	32	10.24	8.11163	0	1	1	0	1	1	0	1	0	1	0	0	0	0	1	0	0	0	-2.7975	-0.054003	3.59108	-0.366381	-0.307088	2018	154	0	0
2	3	3	4	23	5.29	8.85367	1	1	1	0	0	1	0	1	0	1	0	0	0	0	1	0	0	0	-2.5638	-0.258568	0.346643	-0.366381	-0.307088	2018	154	0	0
2	4	3	2	27	7.29	9.61581	0	1	1	0	0	1	0	1	0	1	1	1	0	0	1	1	1	1	-2.10954	-0.173031	-0.447637	0.638103	-0.307088	2018	154	0	0
2	3	3	3	33	10.89	9.90349	1	1	1	0	0	1	0	1	0	1	0	0	0	0	1	0	1	0	-2.19548	0.464127	0.717477	-1.24365	-0.307088	2018	154	0	0
2	1	3	5	20	4	8.51719	1	0	1	0	0	1	0	1	0	1	1	0	0	0	1	0	0	1	-2.37517	0.979561	3.59108	-0.366381	1.25924	2018	154	0	0
2	3	2	1	28	7.84	8.69951	0	1	1	0	0	1	0	0	0	0	0	0	0	0	1	0	0	1	-2.39974	-0.26869	-0.447637	-0.366381	-0.307088	2018	154	0	0
2	3	3	2	34	11.56	8.51719	0	1	1	0	0	1	0	1	0	1	0	0	0	0	1	0	0	0	-2.37517	-0.186679	0.717477	1.51537	-0.307088	2018	154	0	0
2	4	3	3	26	6.76	9.21034	0	1	1	0	0	1	0	1	0	1	0	0	0	0	1	0	1	0	-2.59438	1.10105	0.346643	-0.366381	2.82556	2018	154	0	0
2	6	3	1	27	7.29	9.61581	1	0	1	0	0	0	0	1	0	1	0	0	0	1	0	2	1	0	-2.50607	-0.354642	-0.447637	-0.366381	-0.307088	2018	154	0	0
2	3	3	1	32	10.24	8.16052	1	1	1	0	1	1	0	1	0	1	1	0	0	0	1	0	0	0	-2.15465	0.313822	0.717477	-0.366381	-0.307088	2018	154	0	0
2	1	2	2	30	9	8.51719	0	0	1	0	0	1	0	0	0	0	0	0	0	0	1	0	0	1	-2.23689	0.0462688	-0.447637	-1.24365	-0.307088	2018	154	0	0
2	1	1	10	28	7.84	8.16052	1	0	1	0	0	1	0	0	0	0	0	0	0	0	1	0	0	1	-2.35054	-0.228915	-0.447637	-0.366381	-0.307088	2018	154	0	0
2	4	3	7	25	6.25	10.5966	1	0	1	0	0	1	0	1	1	0	1	1	0	1	0	2	1	0	-1.73606	0.620709	3.59108	0.510883	-0.307088	2018	154	0	0
2	3	1	2	33	10.89	9.10498	0	1	1	1	0	1	1	0	0	0	1	0	0	1	1	0	1	0	-2.00805	0.0479382	-0.447637	-0.366381	-0.307088	2018	154	0	0
2	2	1	3	28	7.84	8.69951	0	1	1	0	0	0	0	0	0	0	0	0	0	0	1	0	0	0	-2.50607	-0.676882	-0.447637	1.51537	-0.307088	2018	154	0	0
2	5	2	2	25	6.25	8.16052	0	1	1	0	1	0	0	0	0	0	1	0	0	0	1	0	0	0	-2.81263	0.287436	-0.447637	-0.366381	1.72849	2018	154	0	0
2	3	3	1	31	9.61	9.90349	0	1	1	0	0	1	0	1	0	1	0	0	0	0	1	0	1	0	-2.37517	2.71757	-0.447637	-0.366381	6.42747	2018	154	0	0
2	1	2	2	28	7.84	8.16052	1	0	1	0	0	1	0	0	0	0	0	0	0	0	1	0	0	1	-2.53491	0.00643274	0.717477	-0.366381	-0.307088	2018	154	0	0
2	1	1	2	19	3.61	8.00637	0	0	1	0	0	1	0	0	0	0	1	0	0	0	1	0	0	1	-2.59438	-0.148173	-0.447637	-2.37535	-0.307088	2018	154	0	0
2	3	3	2	25	6.25	9.21034	1	0	1	0	0	1	0	0	0	0	0	0	0	0	0	2	1	1	-2.02548	0.217162	-0.447637	-1.24365	-0.307088	2018	154	0	0
2	3	2	1	28	7.84	8.51719	0	1	1	0	0	0	0	0	0	0	0	0	0	0	1	0	0	0	-3.00599	-0.758759	-0.447637	-0.366381	-0.307088	2018	154	0	0
2	4	1	2	32	10.24	8.51719	1	1	1	0	0	1	0	0	0	0	1	0	0	0	0	2	0	0	-2.7975	-0.447481	0.346643	-0.366381	-0.307088	2018	154	0	0
2	1	2	1	20	4	7.69621	1	0	1	0	0	1	0	0	0	0	0	0	0	0	1	0	0	1	-2.69756	0.0544516	-0.0768021	-2.24813	-0.307088	2018	154	0	0
2	5	3	2	32	10.24	8.51719	1	1	1	0	1	1	0	1	0	1	0	0	0	0	1	0	0	0	-2.56461	-0.21865	-0.447637	-1.24365	-0.307088	2018	154	0	0
2	4	2	1	32	10.24	8.51719	1	1	1	0	0	0	0	1	0	1	1	0	0	0	0	2	0	0	-2.6192	-0.446088	-0.447637	-0.366381	-0.307088	2018	154	0	0
2	4	2	1	18	3.24	8.85367	1	0	1	0	0	0	0	1	0	1	1	0	0	0	1	0	0	0	-2.59438	-0.323308	-0.0768021	0.638103	-0.307088	2018	154	0	0
2	1	3	1	23	5.29	8.16052	0	0	1	0	0	1	0	0	0	0	0	1	0	0	1	1	0	0	-2.17988	0.15069	-0.0768021	-0.366381	-0.307088	2018	154	0	0
2	6	1	3	33	10.89	8.41183	1	1	1	0	0	0	0	1	0	1	0	0	0	0	1	0	0	0	-2.35568	-0.233071	-0.447637	-0.366381	-0.307088	2018	154	0	0
2	3	2	1	32	10.24	8.00637	1	1	1	0	0	0	0	1	0	1	0	0	0	0	1	0	0	0	-2.72511	-0.531706	-0.447637	-0.366381	-0.307088	2018	154	0	0
2	3	1	1	31	9.61	8.00637	1	1	1	0	0	1	0	0	0	0	0	0	0	0	0	2	0	0	-2.59438	-0.564956	-0.447637	0.638103	-0.307088	2018	154	0	0
2	4	3	1	27	7.29	8.69951	0	1	1	0	0	1	0	1	0	1	1	0	0	0	1	0	0	0	-2.37517	-0.32942	-0.0768021	1.51537	-0.307088	2018	154	0	0
2	3	1	3	30	9	8.69951	1	1	1	0	0	1	0	0	0	0	1	0	0	0	0	2	0	0	-2.57017	-0.406455	-0.447637	-0.366381	-0.307088	2018	154	0	0
2	3	2	1	27	7.29	8.51719	0	1	1	0	0	1	0	0	0	0	0	0	0	0	1	0	0	0	-2.83629	-0.621578	-0.447637	-0.366381	-0.307088	2018	154	0	0
2	4	2	1	33	10.89	8.51719	0	1	1	0	0	1	0	1	0	1	0	0	0	0	1	0	0	0	-2.37517	-0.428328	0.346643	1.51537	-0.307088	2018	154	0	0
2	4	3	1	26	6.76	8.51719	0	1	1	0	0	1	0	1	0	1	1	0	0	0	0	2	0	0	-2.37517	-0.248828	-0.447637	-0.366381	-0.307088	2018	154	0	0
2	1	1	1	21	4.41	7.82405	0	0	1	0	0	1	1	0	0	0	0	0	0	0	1	0	0	1	-2.4515	-0.127212	-0.447637	-1.24365	-0.307088	2018	154	0	0
2	1	1	1	21	4.41	7.6009	1	0	1	1	0	1	0	0	0	0	0	0	0	0	1	1	0	1	-2.67075	-0.487764	-0.447637	-0.366381	-0.307088	2018	154	0	0
2	1	1	2	25	6.25	7.82405	1	0	1	0	0	1	1	0	0	0	0	1	0	1	0	2	0	1	-2.34691	-0.163831	0.717477	1.51537	-0.307088	2018	154	0	0
2	4	2	1	24	5.76	8.10168	0	0	1	0	0	1	1	0	0	0	1	1	0	1	1	0	0	0	-2.16381	-0.0779737	-0.447637	-0.366381	-0.307088	2018	154	0	0
2	4	2	3	24	5.76	8.51719	1	0	1	0	0	1	0	0	0	0	1	0	0	0	1	0	0	0	-2.42564	-0.186901	-0.0768021	0.638103	-0.307088	2018	154	0	0
2	1	1	5	21	4.41	7.82405	0	0	1	0	0	1	0	0	0	0	1	0	0	0	1	0	0	0	-2.29876	-0.187059	-0.447637	-0.366381	-0.307088	2018	154	0	0
2	3	2	1	32	10.24	8.92266	1	1	1	0	1	0	0	0	0	0	1	1	0	0	1	0	0	0	-2.10954	-0.356343	-0.447637	1.51537	-0.307088	2018	154	0	0
2	2	2	3	24	5.76	9.21034	0	1	1	0	0	1	0	1	0	1	0	0	0	0	1	0	1	1	-1.97498	0.257985	-0.447637	-1.24365	-0.307088	2018	154	0	0
2	6	1	2	24	5.76	9.21034	0	0	1	1	0	0	0	0	0	0	1	0	0	1	1	1	1	0	-2.04274	0.0199005	-0.447637	-0.366381	-0.307088	2018	154	0	0
2	2	2	2	33	10.89	8.51719	0	1	1	1	0	1	0	0	0	0	0	1	0	1	0	2	0	0	-1.95305	-0.0465276	-0.447637	0.638103	-0.307088	2018	154	0	0
2	1	2	1	33	10.89	8.29405	1	0	1	0	0	0	0	0	0	0	1	0	0	0	0	2	0	0	-2.47878	-0.332583	-0.447637	-0.366381	-0.307088	2018	154	0	0
2	2	1	1	24	5.76	9.4727	1	0	1	0	0	1	0	1	0	1	0	0	0	0	0	2	1	0	-2.37517	-0.190492	-0.0768021	0.510883	-0.307088	2018	154	0	0
2	1	2	1	21	4.41	8.00637	1	0	1	0	0	1	0	1	0	1	0	0	0	0	1	0	0	0	-2.72511	-0.531706	-0.447637	-0.366381	-0.307088	2018	154	0	0
2	5	3	2	26	6.76	8.00637	0	1	1	0	0	1	0	1	1	0	1	0	0	0	1	0	0	0	-2.87554	-0.469994	-0.447637	-1.24365	-0.307088	2018	154	0	0
2	4	2	1	32	10.24	8.69951	1	1	1	0	0	1	0	1	0	1	0	0	0	0	1	0	0	1	-2.53491	-0.516884	-0.447637	0.638103	-0.307088	2018	154	0	0
2	3	3	1	27	7.29	8.29405	1	1	1	0	0	1	0	0	0	0	0	0	0	0	1	0	0	1	-2.47878	-0.515895	-0.447637	0.510883	-0.307088	2018	154	0	0
2	1	3	1	29	8.41	8.00637	1	0	1	0	0	1	0	1	0	1	0	0	0	0	1	0	0	0	-2.39974	-0.12595	0.346643	-0.366381	-0.307088	2018	154	0	0
2	3	3	6	26	6.76	9.10498	1	1	1	0	0	1	0	1	0	1	1	0	0	0	1	0	1	1	-2.07917	0.865935	-0.447637	-1.24365	1.25924	2018	154	0	0
2	4	2	1	30	9	8.29405	0	1	1	0	0	1	0	1	0	1	1	0	0	0	1	0	0	0	-2.09789	-0.346923	-0.447637	1.51537	-0.307088	2018	154	0	0
2	3	1	1	21	4.41	8.9872	0	0	1	0	0	0	0	0	0	0	0	0	0	0	1	0	1	1	-2.38971	-0.0772651	-0.447637	-1.24365	-0.307088	2018	154	0	0
2	2	2	1	24	5.76	8.85367	0	0	1	0	0	0	0	0	0	0	0	0	0	0	1	0	0	1	-2.42012	-0.424093	-0.447637	0.638103	-0.307088	2018	154	0	0
2	3	2	3	29	8.41	7.6009	1	1	1	0	0	0	0	1	0	1	0	0	0	0	1	0	0	0	-3.00599	-0.432706	0.346643	-1.24365	-0.307088	2018	154	0	0
2	1	3	2	22	4.84	7.6009	0	0	1	0	0	1	0	0	0	0	0	0	0	0	1	0	0	1	-2.50607	-0.296306	-0.0768021	0.510883	-0.307088	2018	154	0	0
2	3	3	3	32	10.24	8.51719	1	1	1	0	0	1	0	1	0	1	1	0	0	0	1	0	0	0	-2.37517	-0.248828	-0.447637	-0.366381	-0.307088	2018	154	0	0
2	4	2	1	20	4	8.00637	1	0	1	0	0	1	0	1	0	1	1	0	0	0	1	0	0	1	-2.59438	-0.00106816	-0.0768021	-1.24365	-0.307088	2018	154	0	0
2	4	3	2	31	9.61	8.69951	0	1	1	0	0	1	0	1	0	1	0	0	0	0	1	0	0	1	-2.59438	-0.283288	0.346643	-0.366381	-0.307088	2018	154	0	0
2	3	3	1	32	10.24	8.6125	1	1	1	0	0	1	0	1	0	1	0	0	0	0	1	0	0	1	-3.08285	-1.14313	-0.447637	1.51537	-0.307088	2018	154	0	0
2	4	2	1	29	8.41	8.9872	0	1	1	1	1	0	0	0	0	0	1	0	0	0	0	2	1	1	-2.19492	0.0358058	-0.447637	-1.37087	-0.307088	2018	154	0	0
2	1	1	1	19	3.61	8.00637	1	0	1	1	0	0	0	0	0	0	0	0	0	0	1	0	0	0	-2.87554	-0.416022	0.346643	-1.49809	-0.307088	2018	154	0	0
2	3	2	1	33	10.89	8.69951	0	1	1	0	1	1	0	1	0	1	0	0	0	0	1	0	0	0	-2.37517	-0.106088	0.346643	-0.366381	-0.307088	2018	154	0	0
2	4	1	3	31	9.61	8.00637	0	1	1	0	0	0	0	1	0	1	0	0	0	0	1	0	0	0	-3.81818	-1.23199	-0.447637	-1.24365	-0.307088	2018	154	0	0
2	2	3	2	32	10.24	8.51719	0	1	1	0	0	1	0	1	0	1	0	0	0	0	1	0	0	1	-2.47878	-0.149271	-0.447637	-1.24365	-0.307088	2018	154	0	0
2	4	1	2	34	11.56	8.85367	0	1	1	1	0	1	0	1	0	1	0	0	0	0	1	0	0	1	-3.00599	-0.758759	-0.447637	-0.366381	-0.307088	2018	154	0	0
2	1	2	1	26	6.76	7.6009	1	0	1	0	0	1	0	0	0	0	1	0	0	0	1	0	0	0	-2.50607	-0.676882	-0.447637	1.51537	-0.307088	2018	154	0	0
2	4	2	1	33	10.89	8.47637	1	1	1	0	0	1	0	1	0	1	1	0	0	0	1	0	0	0	-2.86801	-0.830527	-0.447637	0.510883	-0.307088	2018	154	0	0
2	2	1	1	23	5.29	8.51719	0	1	1	0	0	1	0	1	1	0	0	0	0	0	1	0	0	1	-2.21597	-0.0579862	0.717477	1.51537	-0.307088	2018	154	0	0
2	2	3	1	20	4	8.24276	0	1	1	0	0	1	0	1	0	1	0	0	0	0	1	0	0	1	-2.72511	-0.531706	-0.447637	-0.366381	-0.307088	2018	154	0	0
2	4	2	1	32	10.24	8.69951	1	1	1	0	0	0	0	0	0	0	0	0	0	0	1	0	0	0	-2.6192	-0.446088	-0.447637	-0.366381	-0.307088	2018	154	0	0
2	5	3	3	32	10.24	7.6009	1	1	1	0	0	1	0	1	0	1	0	0	0	0	0	2	0	0	-2.72511	-0.531706	-0.447637	-0.366381	-0.307088	2018	154	0	0
2	2	1	2	28	7.84	8.9872	1	0	1	1	0	1	1	0	0	0	0	0	0	0	0	2	1	0	-2.35054	0.0165465	0.717477	0.638103	-0.307088	2018	154	0	0
2	4	2	2	31	9.61	8.43381	1	0	1	0	0	1	0	0	0	0	1	0	0	0	1	0	0	0	-2.76791	-0.705233	-0.447637	0.638103	-0.307088	2018	154	0	0
2	4	2	2	34	11.56	8.69951	1	1	1	0	0	0	0	1	0	1	0	0	0	0	1	0	0	0	-2.2813	-0.172943	-0.447637	-0.366381	-0.307088	2018	154	0	0
2	1	1	3	26	6.76	8.00637	0	0	1	0	0	1	0	0	0	0	1	0	0	0	1	0	0	1	-2.39974	-0.206541	0.717477	1.51537	-0.307088	2018	154	0	0
2	6	3	1	34	11.56	8.29405	0	1	1	0	0	1	0	1	0	1	0	0	0	0	0	2	0	0	-2.72511	-0.460467	2.7968	1.51537	-0.307088	2018	154	0	0
2	4	3	4	28	7.84	8.85367	1	1	1	0	0	1	0	1	0	1	1	0	0	0	1	0	0	0	-2.3178	-0.202448	-0.447637	-0.366381	-0.307088	2018	154	0	0
2	2	1	1	26	6.76	8.41183	0	0	1	1	0	0	0	0	0	0	1	0	0	0	1	0	0	0	-2.50607	-0.354642	-0.447637	-0.366381	-0.307088	2018	154	0	0
2	3	3	2	23	5.29	8.16052	1	1	1	0	0	1	0	1	0	1	0	0	0	0	1	0	0	1	-2.53491	-0.377956	-0.447637	-0.366381	-0.307088	2018	154	0	0
2	1	1	1	28	7.84	8.07091	0	0	1	0	0	0	0	0	0	0	1	0	0	0	1	0	0	0	-2.50607	-0.211902	0.346643	-0.366381	-0.307088	2018	154	0	0
2	2	2	3	34	11.56	8.29405	1	1	1	0	0	1	0	0	0	0	1	0	0	0	1	0	0	1	-2.47878	-0.149271	-0.447637	-1.24365	-0.307088	2018	154	0	0
2	1	1	1	30	9	8.29405	1	0	1	0	0	1	0	0	0	0	1	0	0	0	1	0	0	0	-2.30364	-0.191005	-0.447637	-0.366381	-0.307088	2018	154	0	0
2	1	1	1	22	4.84	7.93737	1	0	1	0	0	0	0	0	0	0	1	0	0	0	1	0	0	0	-2.50607	-0.251922	-0.0768021	0.638103	-0.307088	2018	154	0	0
2	1	1	1	20	4	7.82405	0	0	1	0	0	0	0	0	0	0	0	0	0	0	1	0	0	0	-2.50607	-0.296306	-0.0768021	0.510883	-0.307088	2018	154	0	0
2	4	3	2	30	9	9.21034	0	1	1	0	0	1	0	1	0	1	0	0	0	1	1	0	1	1	-2.30364	-0.329933	-0.447637	0.638103	-0.307088	2018	154	0	0
2	2	2	1	33	10.89	8.16052	1	1	1	0	0	1	0	0	0	0	0	0	0	0	1	0	0	1	-2.19492	0.142339	0.717477	0.638103	-0.307088	2018	154	0	0
2	3	3	1	25	6.25	8.9872	0	1	1	0	0	1	0	1	0	1	0	0	0	0	1	0	1	0	-2.72511	-0.428985	-0.0768021	0.638103	-0.307088	2018	154	0	0
2	4	2	1	32	10.24	8.51719	1	1	1	0	0	1	0	1	0	1	0	0	0	0	1	0	0	0	-2.41534	-0.281296	-0.447637	-0.366381	-0.307088	2018	154	0	0
2	4	3	2	20	4	8.69951	0	0	1	0	0	1	0	0	0	0	1	0	0	0	1	0	0	1	-2.35054	-0.551154	-0.447637	1.51537	-0.307088	2018	154	0	0
2	4	1	1	27	7.29	8.13153	1	0	1	1	0	0	0	0	0	0	1	1	0	1	1	0	0	0	-2.15588	-0.0715588	-0.447637	-0.366381	-0.307088	2018	154	0	0
2	3	3	1	23	5.29	8.51719	1	0	1	0	0	1	0	1	0	1	0	0	0	0	1	0	0	0	-2.47878	-0.288198	-0.447637	-0.239161	-0.307088	2018	154	0	0
2	1	1	2	29	8.41	8.16052	1	0	1	1	0	1	0	0	0	0	1	0	0	0	0	2	0	0	-2.35054	0.43333	0.717477	-2.37535	-0.307088	2018	154	0	0
2	1	1	3	33	10.89	8.16052	1	0	1	0	0	0	0	0	0	0	0	0	0	0	1	0	0	0	-2.53491	-0.239028	-0.447637	-1.37087	-0.307088	2018	154	0	0
2	3	3	2	31	9.61	9.61581	0	1	1	0	0	1	0	1	1	0	0	0	0	0	1	0	1	1	-1.97498	0.781302	0.717477	-2.24813	-0.307088	2018	154	0	0
2	1	3	2	31	9.61	9.04782	1	0	1	0	0	1	0	1	1	0	1	0	0	0	1	0	1	1	-2.07917	0.204432	3.59108	1.51537	-0.307088	2018	154	0	0
2	4	3	4	33	10.89	8.29405	1	1	1	0	1	1	0	1	0	1	0	0	0	0	0	2	0	0	-3.00599	-0.22254	3.59108	-0.366381	-0.307088	2018	154	0	0
2	1	3	1	31	9.61	7.82405	1	0	1	0	0	1	0	1	0	1	1	0	0	0	0	2	0	0	-2.4515	0.381646	-0.447637	-0.366381	1.25924	2018	154	0	0
2	3	3	8	28	7.84	8.85367	0	1	1	0	0	1	0	1	0	1	0	0	0	0	0	2	0	1	-2.39974	-0.452002	-0.447637	0.510883	-0.307088	2018	154	0	0
2	1	3	5	30	9	10.309	1	0	1	0	1	1	0	1	0	1	0	0	0	0	1	0	1	0	-0.883436	1.01918	0.717477	1.51537	-0.307088	2018	154	0	0
2	2	3	1	22	4.84	8.6125	0	1	1	0	0	0	0	1	1	0	1	0	0	0	1	0	0	0	-2.17486	-0.0869022	-0.447637	-0.366381	-0.307088	2018	154	0	0
2	3	2	3	28	7.84	8.9872	1	0	1	0	0	1	0	1	0	1	0	0	0	0	1	0	1	0	-2.47878	-0.189842	0.346643	-0.366381	-0.307088	2018	154	0	0
2	5	3	9	34	11.56	9.90349	1	0	1	0	0	1	0	0	0	0	0	0	0	0	0	2	1	0	-2.25885	-0.338106	-0.447637	0.510883	-0.307088	2018	154	0	0
2	3	2	4	34	11.56	9.39266	0	1	1	1	1	1	0	1	0	1	1	0	0	0	1	0	1	0	-1.97498	-0.247566	-0.447637	1.51537	-0.307088	2018	154	0	0
2	3	3	1	26	6.76	8.85367	0	1	1	0	1	1	0	1	0	1	0	0	0	0	0	2	0	0	-2.19548	0.0797378	-0.447637	-1.24365	-0.307088	2018	154	0	0
2	4	2	1	33	10.89	10.5966	1	1	1	0	1	1	0	1	0	1	0	0	0	0	1	0	1	0	-2.72511	-0.388965	0.346643	-0.366381	-0.307088	2018	154	0	0
2	1	2	3	19	3.61	7.82405	1	0	1	0	0	0	0	0	0	0	0	0	0	0	1	0	0	0	-2.65761	-0.616069	-0.447637	0.638103	-0.307088	2018	154	0	0
2	4	3	2	31	9.61	9.21034	0	1	1	0	0	1	0	1	0	1	0	0	0	0	0	2	1	1	-2.53491	-0.0113323	-0.447637	-2.12091	-0.307088	2018	154	0	0
2	3	3	2	29	8.41	8.77956	1	1	1	0	0	1	0	1	0	1	0	0	0	0	1	0	0	1	-2.53491	-0.0962879	0.346643	-1.37087	-0.307088	2018	154	0	0
2	3	3	2	28	7.84	10.309	0	1	1	0	0	1	0	1	0	1	1	0	0	0	1	0	1	0	-1.13374	1.53257	3.96191	-0.366381	-0.307088	2018	154	0	0
2	1	2	1	24	5.76	8.41183	0	0	1	0	0	0	0	1	0	1	1	0	0	0	1	0	0	0	-2.42564	-0.330193	0.346643	0.510883	-0.307088	2018	154	0	0
2	3	2	1	33	10.89	8.69951	1	1	1	0	0	1	0	0	0	0	1	0	0	0	1	0	0	1	-2.2813	-0.495183	-0.447637	1.51537	-0.307088	2018	154	0	0
2	2	1	7	34	11.56	8.51719	1	1	1	1	0	1	0	0	0	0	1	0	0	0	0	2	0	0	-2.35054	1.45586	-0.0768021	0.638103	3.29482	2018	154	0	0
2	4	2	8	33	10.89	8.69951	1	1	1	0	0	1	0	1	0	1	1	0	0	0	1	0	0	1	-2.25944	-0.0931269	0.717477	1.51537	-0.307088	2018	154	0	0
2	1	2	1	21	4.41	9.21034	0	0	1	0	0	1	0	0	0	0	1	0	0	1	1	0	1	1	-2.50607	-0.537954	-0.447637	0.510883	-0.307088	2018	154	0	0
2	3	2	2	33	10.89	8.41183	0	1	1	0	0	1	0	0	0	0	1	0	0	0	1	0	0	1	-2.65761	-0.477141	-0.447637	-0.366381	-0.307088	2018	154	0	0
2	3	3	2	26	6.76	8.69951	0	1	1	0	0	0	0	0	0	0	1	0	0	1	0	2	0	1	-2.42493	0.0331876	-0.447637	-2.24813	-0.307088	2018	154	0	0
2	6	3	3	31	9.61	9.90349	0	1	1	0	0	1	0	1	1	0	0	0	0	0	1	0	1	0	-2.65761	-0.477141	-0.447637	-0.366381	-0.307088	2018	154	0	0
2	3	3	1	30	9	8.69951	0	1	1	0	0	1	0	1	0	1	0	0	0	1	1	0	0	0	-2.23689	0.640824	3.96191	-0.366381	-0.307088	2018	154	0	0
2	2	3	2	32	10.24	8.00637	0	1	1	0	1	1	0	1	0	1	1	0	0	0	1	0	0	0	-2.87554	-0.268917	0.717477	-0.366381	-0.307088	2018	154	0	0
2	3	2	1	33	10.89	8.16052	0	1	1	0	0	1	0	0	0	0	0	0	0	0	1	0	0	1	-2.76115	-0.69976	-0.447637	0.638103	-0.307088	2018	154	0	0
2	4	1	1	23	5.29	8.18869	0	0	1	0	0	0	0	0	0	0	0	0	0	0	0	2	0	0	-2.50607	-0.296306	-0.0768021	0.510883	-0.307088	2018	154	0	0
2	3	2	1	32	10.24	8.96188	1	1	1	1	0	1	0	0	0	0	0	1	0	1	0	2	1	0	-2.05092	0.0132813	-0.447637	-0.366381	-0.307088	2018	154	0	0
2	4	2	1	30	9	8.41183	0	1	1	0	1	0	0	1	0	1	1	0	0	0	1	0	0	0	-2.91755	-0.727833	0.346643	0.510883	-0.307088	2018	154	0	0
2	4	1	1	33	10.89	8.18869	0	1	1	0	0	0	0	0	0	0	0	0	0	0	0	2	0	0	-2.83629	-0.80489	-0.447637	0.510883	-0.307088	2018	154	0	0
2	3	2	2	31	9.61	9.9988	0	1	1	0	0	1	0	1	0	1	1	0	0	0	1	0	1	0	-1.86553	-0.020168	-0.447637	0.510883	-0.307088	2018	154	0	0
2	3	3	5	32	10.24	8.00637	1	1	1	0	0	1	0	1	0	1	0	0	0	0	1	0	0	0	-2.47297	-0.327884	-0.447637	-0.366381	-0.307088	2018	154	0	0
2	4	3	1	25	6.25	8.29405	0	0	1	0	0	1	0	1	0	1	0	0	0	0	1	0	0	0	-2.35054	-0.228915	-0.447637	-0.366381	-0.307088	2018	154	0	0
2	4	3	2	33	10.89	8.16052	1	1	1	0	0	1	0	1	0	1	0	0	0	0	1	0	0	0	-2.21597	-0.259063	-0.447637	0.638103	-0.307088	2018	154	0	0
2	1	2	3	33	10.89	8.41183	1	0	1	0	0	1	0	0	0	0	1	0	0	1	0	2	0	0	-2.07867	0.499714	-0.447637	0.510883	1.25924	2018	154	0	0
2	1	2	1	23	5.29	8.00637	0	0	1	0	0	1	0	0	0	0	1	0	0	0	1	0	0	0	-2.39974	-0.0270417	-0.0768021	-0.366381	-0.307088	2018	154	0	0
2	3	2	2	30	9	8.51719	1	1	1	0	0	0	0	0	0	0	0	0	0	0	0	2	0	1	-2.96019	-0.538422	-0.447637	-1.24365	-0.307088	2018	154	0	0
2	3	3	13	30	9	8.29405	1	1	1	0	0	1	1	1	0	1	0	0	0	0	1	0	0	0	-2.59438	-0.422216	0.346643	0.638103	-0.307088	2018	154	0	0
2	1	1	1	26	6.76	8.18869	1	0	1	0	0	0	0	0	0	0	1	0	0	0	0	2	0	0	-2.59438	-0.426028	-0.447637	-0.366381	-0.307088	2018	154	0	0
2	3	2	3	34	11.56	8.21609	1	1	1	0	0	1	0	0	0	0	1	0	0	0	0	2	0	0	-2.83629	-0.760506	-0.447637	0.638103	-0.307088	2018	154	0	0
2	1	3	1	28	7.84	6.90776	1	0	1	0	0	1	0	1	0	1	0	0	0	0	1	0	0	0	-2.3265	-0.20948	-0.447637	-0.366381	-0.307088	2018	154	0	0
2	4	3	1	28	7.84	8.69951	0	1	1	0	0	0	0	1	0	1	0	0	0	0	1	0	0	0	-2.37517	-0.43214	-0.447637	0.510883	-0.307088	2018	154	0	0
2	2	3	4	31	9.61	8.9872	1	1	1	0	0	1	0	1	0	1	1	0	0	1	1	0	1	0	-2.35054	-0.412227	-0.447637	0.510883	-0.307088	2018	154	0	0
2	1	1	1	21	4.41	7.54961	0	0	1	1	0	1	0	0	0	0	0	0	0	0	1	0	0	0	-2.33591	-0.297685	-0.0768021	1.51537	-0.307088	2018	154	0	0
2	6	2	5	31	9.61	8.69951	1	1	1	1	0	1	0	0	0	0	0	0	0	0	1	0	0	1	-2.37517	-0.0655166	-0.447637	-1.24365	-0.307088	2018	154	0	0
2	4	3	1	33	10.89	8.9872	0	1	1	0	0	1	0	1	0	1	0	0	0	0	1	0	1	0	-2.39974	-0.452002	-0.447637	0.510883	-0.307088	2018	154	0	0
2	4	3	2	33	10.89	9.21034	1	1	1	0	0	1	0	1	0	1	1	0	0	0	1	0	1	0	-2.7975	-0.590222	-0.447637	-0.366381	-0.307088	2018	154	0	0
2	4	3	2	32	10.24	8.16052	1	1	1	0	0	1	0	1	0	1	0	0	0	0	0	2	0	0	-2.53491	-0.700196	-0.447637	1.51537	-0.307088	2018	154	0	0
2	4	3	2	34	11.56	9.90349	1	1	1	0	0	1	0	1	0	1	0	0	0	0	1	0	1	1	-2.69756	-0.648364	-0.447637	0.638103	-0.307088	2018	154	0	0
2	2	2	1	21	4.41	5.70378	1	0	1	1	0	0	0	0	0	0	1	0	0	0	1	0	0	0	-3.3781	-1.05955	-0.447637	-0.366381	-0.307088	2018	154	0	0
2	1	2	1	22	4.84	8.13153	0	0	1	0	0	1	0	0	0	0	0	0	0	0	1	0	0	1	-2.35054	-0.228915	-0.447637	-0.366381	-0.307088	2018	154	0	0
2	2	1	1	31	9.61	8.9872	0	1	1	0	0	0	1	0	0	0	0	1	0	1	1	0	1	0	-2.148	-0.387434	-0.447637	1.51537	-0.307088	2018	154	0	0
2	3	2	3	28	7.84	8.51719	0	1	1	0	0	1	0	0	0	0	0	0	0	0	1	0	0	0	-2.65761	-0.477141	-0.447637	-0.366381	-0.307088	2018	154	0	0
2	1	2	2	28	7.84	8.29405	0	0	1	0	0	1	0	0	0	0	0	0	0	0	1	0	0	1	-2.07867	0.129783	-0.447637	-1.37087	-0.307088	2018	154	0	0
2	2	2	3	27	7.29	9.21034	1	0	1	0	0	1	0	0	0	0	1	0	0	0	1	1	1	0	-1.76689	0.103952	-0.447637	0.638103	-0.307088	2018	154	0	0
2	7	3	4	33	10.89	10.5966	1	1	1	0	1	1	0	1	1	0	1	0	0	0	0	2	1	0	-1.86553	-0.0163552	0.346643	1.51537	-0.307088	2018	154	0	0
2	2	3	1	28	7.84	9.21034	1	1	1	0	0	1	0	1	1	0	1	0	0	0	0	2	1	0	-2.59438	-0.748268	-0.447637	1.51537	-0.307088	2018	154	0	0
2	1	3	1	34	11.56	7.6009	1	0	1	0	0	1	0	0	0	0	0	0	0	0	0	2	0	1	-2.90855	-1.00223	-0.447637	1.51537	-0.307088	2018	154	0	0
2	3	1	2	23	5.29	8.51719	0	1	1	0	0	1	0	1	1	0	1	0	0	0	1	0	0	0	-2.21597	-0.442375	-0.447637	1.51537	-0.307088	2018	154	0	0
2	3	2	2	30	9	8.69951	0	1	1	0	0	1	0	1	0	1	1	0	0	0	1	0	0	0	-2.37517	-0.106088	0.346643	-0.366381	-0.307088	2018	154	0	0
2	3	1	1	26	6.76	9.10498	1	0	1	0	0	1	0	1	1	0	0	0	0	0	1	0	1	1	-2.06078	-0.133617	-0.447637	0.638103	-0.307088	2018	154	0	0
2	5	2	3	23	5.29	8.29405	1	0	1	0	0	1	0	1	0	1	0	0	0	0	1	0	0	1	-2.50607	-0.49357	-0.447637	0.638103	-0.307088	2018	154	0	0
2	4	3	1	32	10.24	7.82405	1	1	1	0	0	1	0	1	0	1	0	0	0	0	1	1	0	1	-2.4515	-0.207804	-0.0768021	0.638103	-0.307088	2018	154	0	0
2	1	1	1	18	3.24	7.82405	1	0	1	0	0	0	0	0	0	0	1	0	0	0	0	2	0	1	-2.7975	-0.590222	-0.447637	-0.366381	-0.307088	2018	154	0	0
2	3	2	1	25	6.25	8.29405	0	1	1	0	0	1	0	0	0	0	0	0	0	0	1	0	0	1	-2.75344	-0.415679	-0.447637	-1.37087	-0.307088	2018	154	0	0
2	2	2	2	32	10.24	8.00637	0	0	1	0	0	1	1	0	0	0	1	0	0	0	1	0	0	1	-2.23689	-0.459283	-0.447637	1.51537	-0.307088	2018	154	0	0
2	2	3	1	27	7.29	8.00637	0	1	1	0	0	1	0	1	0	1	1	0	0	0	1	0	0	0	-2.4515	-0.449452	-0.447637	0.638103	-0.307088	2018	154	0	0
2	3	1	2	33	10.89	8.16052	1	1	1	0	0	1	0	1	0	1	0	0	0	0	0	2	0	0	-2.76115	-0.560833	-0.447637	-0.366381	-0.307088	2018	154	0	0
2	2	1	2	26	6.76	8.9872	1	0	1	1	0	0	0	0	0	0	1	0	0	0	0	2	1	0	-2.53491	-0.516884	-0.447637	0.638103	-0.307088	2018	154	0	0
2	4	2	1	29	8.41	8.51719	0	1	1	0	0	0	0	1	0	1	0	0	0	0	1	0	0	0	-2.37517	-0.109901	-0.447637	-1.37087	-0.307088	2018	154	0	0
2	1	1	1	21	4.41	7.93737	0	0	1	1	0	1	0	0	0	0	1	0	0	0	1	0	0	1	-2.42012	-0.226828	-0.0768021	0.510883	-0.307088	2018	154	0	0
2	1	1	1	29	8.41	9.61581	0	0	1	0	0	0	0	1	1	0	0	1	0	1	1	0	1	0	-2.10954	-0.173031	-0.447637	0.638103	-0.307088	2018	154	0	0
2	6	3	1	34	11.56	8.51719	0	1	1	0	0	0	0	1	0	1	1	0	0	0	1	0	0	1	-3.2105	-1.063	-0.447637	0.638103	-0.307088	2018	154	0	0
2	6	3	1	34	11.56	8.9872	0	1	1	0	0	1	0	0	0	0	0	0	0	0	1	0	1	0	-3.33268	-1.02284	-0.447637	-0.366381	-0.307088	2018	154	0	0
2	3	1	1	30	9	8.41183	0	1	1	0	0	1	0	1	0	1	0	0	0	0	1	0	0	0	-2.23689	0.0462688	-0.447637	-1.24365	-0.307088	2018	154	0	0
2	3	2	3	30	9	8.9872	0	1	1	0	0	1	0	0	0	0	0	0	0	0	1	0	1	0	-2.59438	-0.363879	0.717477	1.51537	-0.307088	2018	154	0	0
2	3	3	1	34	11.56	8.29405	1	1	1	1	0	1	0	1	0	1	1	0	0	1	1	0	0	0	-2.47878	-0.332583	-0.447637	-0.366381	-0.307088	2018	154	0	0
2	3	3	2	26	6.76	8.85367	0	1	1	0	0	1	0	1	0	1	0	0	0	0	1	0	0	1	-2.39974	-0.59093	-0.447637	1.51537	-0.307088	2018	154	0	0
2	2	3	1	30	9	9.4727	0	1	1	0	0	1	0	0	0	0	0	1	0	0	1	1	1	1	-1.96898	0.262837	-0.447637	-1.24365	-0.307088	2018	154	0	0
2	4	2	1	31	9.61	8.9872	0	1	1	0	0	1	0	1	0	1	0	0	0	0	1	0	1	0	-2.37517	-0.387756	-0.447637	0.638103	-0.307088	2018	154	0	0
2	4	1	1	33	10.89	7.69621	0	1	1	0	0	1	0	0	0	0	0	0	0	0	1	0	0	0	-4.0518	-0.714259	-0.447637	-0.366381	1.72849	2018	154	0	0
2	2	1	1	30	9	8.51719	1	1	1	0	0	1	0	0	0	0	0	0	0	0	0	2	0	1	-2.56461	-0.124107	-0.447637	-2.37535	-0.307088	2018	154	0	0
2	1	2	2	23	5.29	7.6009	0	0	1	0	0	0	0	0	0	0	0	0	0	0	1	0	0	1	-2.3265	-0.106759	-0.0768021	0.638103	-0.307088	2018	154	0	0
2	5	3	1	29	8.41	8.69951	0	1	1	0	0	1	0	1	0	1	0	0	0	0	0	2	0	1	-2.59438	-0.287101	-0.447637	-1.37087	-0.307088	2018	154	0	0
2	1	2	2	28	7.84	7.93737	0	0	1	1	1	1	0	0	0	0	0	1	0	1	1	0	0	1	-2.19088	2.58874	0.717477	-1.11642	4.39189	2018	154	0	0
2	1	2	1	20	4	8.29405	1	0	1	0	0	1	0	0	0	0	0	0	0	0	1	0	0	1	-2.47878	-0.0871215	0.717477	0.638103	-0.307088	2018	154	0	0
2	1	2	2	28	7.84	7.74066	1	0	1	1	0	1	0	0	0	0	0	0	0	0	1	0	0	0	-2.50607	-0.676882	-0.447637	1.51537	-0.307088	2018	154	0	0
2	2	3	3	28	7.84	8.63052	0	1	1	0	0	1	1	1	0	1	0	0	0	0	0	2	0	0	-2.39974	-0.59093	-0.447637	1.51537	-0.307088	2018	154	0	0
2	4	2	3	29	8.41	7.31322	0	0	1	0	0	0	0	1	0	1	0	0	0	0	1	0	0	0	-3.10303	-0.837198	-0.447637	-0.366381	-0.307088	2018	154	0	0
2	3	3	4	34	11.56	9.4727	1	1	1	0	0	1	0	1	0	1	0	0	0	0	1	0	1	0	-2.23689	-0.320355	-0.447637	0.510883	-0.307088	2018	154	0	0
2	4	3	2	29	8.41	8.51719	1	1	1	0	0	1	0	1	0	1	0	0	0	0	1	0	0	0	-2.21597	0.022605	0.346643	-0.366381	-0.307088	2018	154	0	0
2	1	3	1	23	5.29	8.9872	1	0	1	0	0	1	0	0	0	0	1	0	0	0	1	1	1	1	-2.15465	0.56456	3.16763	-0.366381	-0.307088	2018	154	0	0
2	3	3	1	28	7.84	8.69951	1	1	1	0	0	1	0	1	0	1	0	0	0	0	1	0	0	0	-2.37517	-0.248828	-0.447637	-0.366381	-0.307088	2018	154	0	0
2	2	2	1	33	10.89	8.29405	1	1	1	0	0	1	0	0	0	0	0	0	0	0	1	0	0	1	-2.59438	-0.18438	-0.0768021	-0.366381	-0.307088	2018	154	0	0
2	5	2	3	30	9	8.29405	1	1	1	0	1	1	0	1	0	1	0	0	0	0	1	0	0	0	-2.72511	-0.531706	-0.447637	-0.366381	-0.307088	2018	154	0	0
2	2	3	1	33	10.89	8.29405	1	1	1	0	0	1	0	1	1	0	1	0	0	0	1	0	0	0	-2.35054	-0.412227	-0.447637	0.510883	-0.307088	2018	154	0	0
2	4	1	1	21	4.41	7.93737	0	0	1	0	0	1	0	0	0	0	0	0	0	0	1	0	0	1	-2.42012	-0.424093	-0.447637	0.638103	-0.307088	2018	154	0	0
2	1	2	1	23	5.29	8.00637	1	0	1	0	0	1	0	1	0	1	0	0	0	0	1	0	0	1	-2.72511	-0.531706	-0.447637	-0.366381	-0.307088	2018	154	0	0
2	3	3	1	31	9.61	8.9872	0	1	1	0	0	1	0	1	0	1	0	1	0	0	1	0	1	0	-2.03679	-0.297534	-0.447637	1.51537	-0.307088	2018	154	0	0
2	2	2	5	33	10.89	8.29405	0	1	1	1	0	1	0	0	0	0	0	0	0	0	1	0	0	1	-2.23689	0.185196	-0.447637	-2.24813	-0.307088	2018	154	0	0
2	4	3	1	33	10.89	8.51719	1	1	1	0	0	1	0	1	0	1	0	0	0	0	1	0	0	1	-2.59438	-0.0999761	0.346643	-1.24365	-0.307088	2018	154	0	0
2	4	2	1	31	9.61	8.00637	0	1	1	0	1	1	0	1	1	0	0	0	0	0	1	0	0	0	-2.5638	-0.723548	-0.447637	1.51537	-0.307088	2018	154	0	0
2	2	3	3	24	5.76	8.77956	0	1	1	0	1	1	0	1	0	1	0	0	0	0	1	0	0	0	-2.30792	-0.333391	-0.447637	0.638103	-0.307088	2018	154	0	0
2	3	3	1	31	9.61	9.79813	0	1	1	0	0	1	0	1	1	0	0	0	0	0	1	0	1	1	-2.69125	-0.643263	-0.447637	0.638103	-0.307088	2018	154	0	0
2	2	1	1	19	3.61	8.00637	1	0	1	1	0	1	0	0	0	0	0	0	0	0	1	0	0	0	-2.67075	-0.425614	0.717477	1.51537	-0.307088	2018	154	0	0
2	3	2	1	33	10.89	8.29405	0	1	1	0	0	0	0	1	0	1	0	0	0	0	1	0	0	0	-2.30364	-0.191005	-0.447637	-0.366381	-0.307088	2018	154	0	0
2	3	3	1	27	7.29	8.29405	1	1	1	0	0	1	0	1	1	0	0	0	0	0	1	0	0	1	-2.47878	-0.515895	-0.447637	0.510883	-0.307088	2018	154	0	0
2	1	2	3	21	4.41	7.93737	1	0	1	1	0	1	0	0	0	0	0	0	0	0	1	0	0	0	-2.42012	0.666871	0.717477	1.51537	1.72849	2018	154	0	0
2	4	2	2	23	5.29	9.21034	0	1	1	1	0	1	0	0	0	0	0	0	0	0	0	2	1	1	-2.63184	1.31242	0.717477	-0.366381	2.82556	2018	154	0	0
2	3	3	1	30	9	7.74066	1	1	1	0	0	1	0	0	0	0	0	1	0	0	0	2	0	0	-2.24684	-0.284015	-0.447637	0.638103	-0.307088	2018	154	0	0
2	4	1	2	25	6.25	8.9872	0	0	1	0	1	0	0	0	0	0	1	1	0	0	1	0	1	0	-2.13244	-0.232113	0.346643	1.51537	-0.307088	2018	154	0	0
2	5	2	8	30	9	8.00637	1	1	1	0	1	1	0	1	0	1	0	0	0	0	1	0	0	0	-2.84359	-0.627479	-0.447637	-0.366381	-0.307088	2018	154	0	0
2	1	2	2	28	7.84	7.6009	0	0	1	0	0	0	0	0	0	0	1	0	0	0	0	2	0	1	-2.50607	-0.211902	0.346643	-0.366381	-0.307088	2018	154	0	0
2	3	3	1	29	8.41	8.9872	1	1	1	0	0	1	0	1	0	1	0	0	0	0	1	0	1	0	-2.34098	0.10105	-0.447637	-2.24813	-0.307088	2018	154	0	0
2	3	3	1	34	11.56	8.00637	1	1	1	0	0	0	0	1	0	1	0	0	0	0	1	0	0	0	-2.96019	-0.721734	-0.447637	-0.366381	-0.307088	2018	154	0	0
2	1	1	2	26	6.76	8.13153	1	0	1	1	0	1	0	0	0	0	0	0	0	0	0	2	0	0	-2.20318	0.135668	0.717477	0.638103	-0.307088	2018	154	0	0
2	4	3	2	27	7.29	8.29405	1	1	1	0	0	1	0	0	0	0	0	0	0	0	1	0	0	0	-2.32214	-0.528196	-0.447637	1.51537	-0.307088	2018	154	0	0
2	4	2	1	32	10.24	8.00637	0	1	1	0	0	0	0	1	0	1	0	0	0	0	1	0	0	0	-2.87554	-0.653306	-0.447637	-0.366381	-0.307088	2018	154	0	0
2	3	3	1	23	5.29	8.51719	0	0	1	0	0	1	0	1	0	1	1	0	0	0	1	0	0	0	-2.28069	0.211939	0.717477	-0.366381	-0.307088	2018	154	0	0
2	5	1	1	21	4.41	8.29405	0	1	1	0	0	0	0	0	0	0	1	0	0	0	1	0	0	0	-2.76791	-0.566305	-0.447637	-0.366381	-0.307088	2018	154	0	0
2	3	1	5	23	5.29	8.51719	1	1	1	0	0	1	0	1	0	1	1	0	0	0	1	0	0	0	-2.83629	-0.943818	-0.447637	1.51537	-0.307088	2018	154	0	0
2	5	3	3	31	9.61	8.29405	0	1	1	0	0	0	0	1	0	1	0	0	0	0	1	0	0	0	-2.47878	-0.332583	-0.447637	-0.366381	-0.307088	2018	154	0	0
2	2	3	2	30	9	8.69951	1	1	1	1	0	1	0	0	0	0	1	0	0	0	0	2	0	0	-2.35054	-0.126194	-0.0768021	0.638103	-0.307088	2018	154	0	0
2	1	1	1	26	6.76	8.29405	1	0	1	1	0	1	0	0	0	0	1	0	0	0	0	2	0	0	-2.67075	-0.385043	-0.0768021	0.638103	-0.307088	2018	154	0	0
2	1	2	2	21	4.41	7.69621	1	0	1	1	0	1	0	0	0	0	1	0	0	0	1	0	0	0	-2.4515	-0.310524	-0.447637	-0.366381	-0.307088	2018	154	0	0
2	1	1	3	30	9	7.82405	1	0	1	0	0	0	0	0	0	0	0	0	0	0	1	0	0	0	-2.43047	-0.334101	0.346643	0.510883	-0.307088	2018	154	0	0
2	3	1	3	30	9	8.85367	1	1	1	0	1	1	0	0	0	0	0	0	0	0	0	2	0	1	-2.21989	0.57268	0.346643	0.638103	1.25924	2018	154	0	0
2	3	2	2	33	10.89	8.92266	1	1	1	0	0	1	0	1	0	1	1	0	0	0	1	0	0	1	-2.19548	-0.425814	-0.447637	1.51537	-0.307088	2018	154	0	0
2	4	1	1	26	6.76	8.6125	1	1	1	1	0	1	0	0	0	0	1	0	0	1	1	1	0	0	-2.04274	0.587548	-0.447637	1.51537	1.72849	2018	154	0	0
2	2	2	2	29	8.41	8.69951	1	0	1	0	0	0	0	1	0	1	0	0	0	0	1	0	0	0	-3.00599	-1.081	-0.447637	1.51537	-0.307088	2018	154	0	0
2	4	3	1	21	4.41	8.9872	1	0	1	0	0	1	0	0	0	0	0	0	0	0	1	0	1	0	-2.72511	-0.348394	-0.447637	-1.24365	-0.307088	2018	154	0	0
2	3	2	1	28	7.84	8.51719	0	1	1	0	0	0	0	1	0	1	1	0	0	0	1	0	0	1	-2.37517	-0.248828	-0.447637	-0.366381	-0.307088	2018	154	0	0
2	5	3	2	32	10.24	8.29405	0	1	1	0	0	1	0	1	0	1	0	0	0	0	1	0	0	0	-2.50607	0.0119814	-0.447637	-2.12091	-0.307088	2018	154	0	0
2	2	1	2	28	7.84	8.29405	0	1	1	0	1	1	0	1	0	1	0	0	0	0	1	0	0	0	-2.59438	0.749891	-0.0768021	-0.239161	1.72849	2018	154	0	0
2	1	2	2	23	5.29	8.9872	0	0	1	0	0	1	0	1	0	1	0	0	0	0	1	0	1	0	-2.62507	-0.634145	-0.447637	0.510883	-0.307088	2018	154	0	0
2	3	3	2	30	9	8.00637	0	1	1	0	0	1	0	1	0	1	0	0	0	0	1	0	0	0	-2.39974	-0.407618	-0.447637	0.638103	-0.307088	2018	154	0	0
2	3	2	2	31	9.61	8.85367	0	1	1	0	0	1	0	0	0	0	0	0	0	0	1	0	0	1	-2.27177	0.0764047	-0.0768021	-0.366381	-0.307088	2018	154	0	0
2	4	2	1	30	9	8.29405	0	1	1	1	0	1	0	0	0	0	1	0	0	0	0	2	0	0	-3.00599	-0.758759	-0.447637	-0.366381	-0.307088	2018	154	0	0
2	4	3	8	29	8.41	8.29405	0	1	1	0	0	1	0	1	0	1	1	0	0	0	1	0	0	0	-2.72511	-0.572277	0.346643	0.510883	-0.307088	2018	154	0	0
2	1	1	2	25	6.25	7.74066	0	0	1	1	0	0	0	0	0	0	1	0	0	1	1	0	0	0	-2.47297	-0.265735	0.717477	1.51537	-0.307088	2018	154	0	0
2	3	1	2	31	9.61	9.90349	0	1	1	1	0	1	0	0	0	0	1	0	0	1	1	1	1	0	-2.27177	0.0764047	-0.0768021	-0.366381	-0.307088	2018	154	0	0
2	4	3	1	32	10.24	8.29405	1	1	1	0	0	1	0	1	0	1	1	0	0	0	1	0	0	1	-2.50086	-0.489355	-0.447637	0.638103	-0.307088	2018	154	0	0
2	4	3	1	32	10.24	8.34284	1	1	1	0	0	1	0	1	0	1	0	0	0	1	1	0	0	0	-2.39974	0.240169	-0.447637	0.510883	1.25924	2018	154	0	0
2	4	3	5	32	10.24	8.69951	1	1	1	0	0	1	0	0	0	0	1	0	0	0	0	2	0	1	-2.07867	-0.331384	-0.447637	1.51537	-0.307088	2018	154	0	0
2	1	3	1	24	5.76	7.93737	1	0	1	0	0	1	0	0	0	0	0	0	0	0	1	0	0	1	-2.63566	-0.276086	-0.447637	-1.24365	-0.307088	2018	154	0	0
2	4	3	2	30	9	9.21034	0	1	1	0	0	1	0	1	1	0	0	0	0	0	1	0	1	0	-1.97498	0.13301	-0.0768021	0.510883	-0.307088	2018	154	0	0
2	4	3	3	31	9.61	8.69951	1	1	1	0	0	1	0	1	1	0	0	0	0	0	1	0	0	1	-2.06078	-0.174188	0.346643	1.51537	-0.307088	2018	154	0	0
2	3	3	2	25	6.25	8.29405	1	0	1	0	0	1	0	1	0	1	1	0	0	0	1	0	0	0	-2.62507	-0.0664445	0.717477	-0.366381	-0.307088	2018	154	0	0
2	3	2	1	22	4.84	8.29405	0	1	1	1	0	1	0	0	0	0	0	0	0	0	1	0	0	1	-2.7975	-0.773534	-0.447637	0.510883	-0.307088	2018	154	0	0
2	1	2	1	22	4.84	8.00637	0	0	1	0	0	0	0	0	0	0	1	0	0	0	0	2	0	1	-2.39974	-0.452002	-0.447637	0.510883	-0.307088	2018	154	0	0
2	4	3	1	30	9	9.90349	0	1	1	0	0	1	0	1	0	1	0	0	0	0	1	0	1	1	-1.50895	0.665375	3.59108	1.51537	-0.307088	2018	154	0	0
2	3	3	3	28	7.84	10.309	1	1	1	0	0	1	1	1	0	1	0	0	0	1	1	0	1	0	-1.86553	1.90235	0.346643	0.510883	3.76408	2018	154	0	0
2	5	3	2	25	6.25	9.90349	1	1	1	0	0	1	0	1	0	1	0	0	0	0	1	0	1	0	-2.47878	-0.332583	-0.447637	-0.366381	-0.307088	2018	154	0	0
2	1	1	3	23	5.29	8.10168	1	0	1	0	0	1	0	0	0	0	1	0	0	0	0	2	0	1	-2.60011	-0.61397	-0.447637	0.510883	-0.307088	2018	154	0	0
2	1	3	1	31	9.61	8.51719	1	0	1	0	0	1	0	1	0	1	0	0	0	1	1	0	0	0	-2.21597	0.022605	0.346643	-0.366381	-0.307088	2018	154	0	0
2	1	1	3	23	5.29	8.00637	1	0	1	1	0	1	0	0	0	0	0	0	0	0	1	0	0	0	-2.59438	-0.748268	-0.447637	1.51537	-0.307088	2018	154	0	0
2	3	2	1	28	7.84	8.9872	0	1	1	0	0	1	0	1	1	0	0	0	0	0	1	0	1	1	-2.19548	0.357593	-0.447637	-3.25261	-0.307088	2018	154	0	0
2	3	3	2	28	7.84	8.51719	0	1	1	0	0	1	0	1	0	1	0	0	0	0	1	0	0	0	-2.7975	0.852908	-0.447637	0.638103	3.29482	2018	154	0	0
2	5	2	1	34	11.56	7.78322	1	1	1	0	1	1	0	0	0	0	1	0	0	0	0	2	0	0	-2.67075	-0.810003	-0.447637	1.51537	-0.307088	2018	154	0	0
2	4	2	1	29	8.41	7.82405	1	1	1	0	0	0	0	1	0	1	0	0	0	0	1	0	0	0	-2.37517	0.13556	0.717477	-0.366381	-0.307088	2018	154	0	0
2	1	2	2	32	10.24	8.29405	1	0	1	0	0	1	0	0	0	0	0	0	0	0	0	2	0	1	-2.88425	-0.0120526	0.346643	-3.12539	-0.307088	2018	154	0	0
2	3	3	2	28	7.84	8.51719	0	1	1	0	0	1	0	1	0	1	0	0	0	0	1	0	0	0	-2.39974	-0.59093	-0.447637	1.51537	-0.307088	2018	154	0	0
[truncated: 36,809 more rows]
